# Supplementary material for: Genome-wide cross-disease analyses highlight causality and shared biological pathways of type 2 diabetes with gastrointestinal disorders
Source: Commun Biol. 2024 May 27;7:643. doi: 10.1038/s42003-024-06333-z (PMC11130317; doi:10.1038/s42003-024-06333-z)
Supplement: Supplementary file 3 — Supplementary Data [file 42003_2024_6333_MOESM3_ESM.xlsx]

## Sheet: Supplementary Data 1
	Supplementary Data I: Description of GWAS datasets analysed in this study
	Data	Cases	control	n	Ancestry	Phenotype source/definition	Source (link)	Publication or website link
				0
	T2D Mahajan et al 2018	74124	824006	898130	European	T2D data from the DIAGRAM consortium	https://www.diagram-consortium.org	https://www.nature.com/articles/s41588-018-0241-6
	T2D Xue et al 2018	62832	596424	659256		Meta-analysis of genome-wide association studies (GWAS) in 62,892 T2D cases and 596,424 controls of European ancestry, by combining three GWAS data sets: DIAbetes Genetics Replication And Meta-analysis (DIAGRAM), Genetic Epidemiology Research on Aging (GERA) and the full cohort release of the UK Biobank (UKB).	http://ftp.ebi.ac.uk/pub/databases/gwas/summary_statistics/GCST006001-GCST007000/GCST006867/	https://www.nature.com/articles/s41467-018-04951-w
	UKB T2D Phecode 250.2 (Lee Lab)	18945	596424	615369		Full White British samples from the Lee Lab	ftp://share.sph.umich.edu:21/UKBB_SAIGE_HRC/PheCode_250.2_SAIGE_MACge20.txt.vcf.gz	Lee Lab (https://www.leelabsg.org/resources)
	GERD-UKBB_QSKIN An et al 2019	71522	261079	332601	European	Data from the UKB and the QSKIN study 2	https://figshare.com/articles/GERD_GWAS_summary/8986589	https://www.nature.com/articles/s41467-019-11968-2
	PUD (Wu et al 2021)	16666	439661	456327		UKB data code described in Wu et al 2021	https://cnsgenomics.com/data/wu_et_al_2021_nc/1_PUD_summary	https://www.nature.com/articles/s41467-021-21280-7
	Gastritis-duodenitis Phecode 535 (Lee Lab)	28941	378124	407065		Full White British samples from the Lee Lab	ftp://share.sph.umich.edu:21/UKBB_SAIGE_HRC/PheCode_535_SAIGE_MACge20.txt.vcf.gz	Lee Lab (https://www.leelabsg.org/resources)
	IBS (Wu et al 20213)	28518	426803	455321		UKB data code described in Wu et al 2021	https://cnsgenomics.com/data/wu_et_al_2021_nc/4_IBS_summary	https://www.nature.com/articles/s41467-021-21280-7
	Diverticulosis Phecode 562 (Lee Lab)	27311	334783	362094		Full White British samples from the Lee Lab	ftp://share.sph.umich.edu:21/UKBB_SAIGE_HRC/PheCode_562_SAIGE_MACge20.txt.vcf.gz	Lee Lab (https://www.leelabsg.org/resources)
	IBD (Wu et al 2021)	7045	449282	456327		UKB data code described in Wu et al 2021	https://cnsgenomics.com/data/wu_et_al_2021_nc/5_IBD_summary	https://www.nature.com/articles/s41467-021-21280-7
	GORD (Wu et al 2021)	54854	401473	456327	European	UKB data code described in Wu et al 2021	https://cnsgenomics.com/data/wu_et_al_2021_nc/2_GORD_summary	https://www.nature.com/articles/s41467-021-21280-7
	PUD Phecode 531 (Lee Lab)	7436	401525	408961		Full White British samples from the Lee Lab	ftp://share.sph.umich.edu:21/UKBB_SAIGE_HRC/PheCode_531_SAIGE_MACge20.txt.vcf.gz	Lee Lab (https://www.leelabsg.org/resources)
	Gastritis-duodenitis (Watanabe et al 2019)	14477	286314	300791		Main ICD10: K29 Gastritis and duodenitis	https://atlas.ctglab.nl/ukb2_sumstats/41202_K29_logistic.EUR.sumstats.MACfilt.txt.gz	https://www.nature.com/articles/s41588-019-0481-0
	IBS Phecode 564.1 (Lee Lab)	5548	334783	340331		Full White British samples from the Lee Lab	ftp://share.sph.umich.edu:21/UKBB_SAIGE_HRC/PheCode_564.1_SAIGE_MACge20.txt.vcf.gz	Lee Lab (https://www.leelabsg.org/resources)
	Diverticular disease (Watanabe et al 2019)	14028	286763	300791		Main ICD10: K57 Diverticular disease	https://atlas.ctglab.nl/ukb2_sumstats/41202_K57_logistic.EUR.sumstats.MACfilt.txt.gz	https://www.nature.com/articles/s41588-019-0481-0
	IBD (Liu et al 2015)	12882	21770	34652		Data from the IBD genetic consortium	ftp://ftp.sanger.ac.uk/pub/consortia/ibdgenetics/iibdgc-trans-ancestry-filtered-summary-stats.tgz	https://www.nature.com/articles/ng.3359
	Lansoprazole (Watanabe et al 2019)	13559	266884	280443		UKB treatment/medication code: lansoprazole	https://atlas.ctglab.nl/ukb2_sumstats/20003_1140864752_logistic.EUR.sumstats.MACfilt.txt.gz	https://www.nature.com/articles/s41588-019-0481-0
	PGM (Wu et al 2021)	90175	366152	456327		Medications for GERD and PUD UKB data	https://cnsgenomics.com/data/wu_et_al_2021_nc/3_PGM_summary	https://www.nature.com/articles/s41467-021-21280-7
	BMI (GWAS Atlas ID: 3445)			379831	European	GWAS data from the United Kindgom Bionbank	https://atlas.ctglab.nl/ukb2_sumstats/f.23104.0.0_res.EUR.sumstats.MACfilt.txt.gz	https://atlas.ctglab.nl/traitDB/3445
	BMI (Yengo, et al. 2018)			681275		GWAS data from the GIANT Consortium	https://gwas.mrcieu.ac.uk/datasets/ieu-b-40/

## Sheet: Supplementary Data 2
	Supplementary Data 2: Global genetic correlation between type 2 diabetes and GI disorders (A), using BMI-adjusted T2D (B), across GI disorders (C) and with the MHC region excluded (D)
		rg: genetic correlation, SE: standard error, Gcov: genetic covariance, T2D: type 2 diabetes, GI: gastrointestinal, GERD (or GORD): gastroesophageal reflux disease, IBD: inflammatory bowel disease, IBS: irritable bowel syndrome, p: p-value, PUD: peptic ulcer disease, MHC: major Histocompatibility Complex, GWAS: genome-wide association studies, UKBB: United Kingdom Biobank, T2Dbmiadj: type 2 diabet…
	A. Global genetic correlation of T2D with GI disorders
	Trait 1	Trait 2	rg	SE	Gcov intercept	SE for Gcov intercept	P
	T2D (Mahajan 2018)	PUD (Wu et al. 2021)	0.29	0.04	0.02	0.01	2.03e-11
		GERD (GERD: UKBB_QSKIN)	0.36	0.02	0.04	0.01	3.02e-59
		Gastritis-duodenitis (PheCode_535)	0.32	0.04	0.03	0.01	2.75e-17
		IBS-GWAS (Wu et al 2021)	0.13	0.04	0	0.01	0.00124
		Diverticular disease (PheCode_562)	0.19	0.03	0.02	0.01	7.13e-12
		IBD (Wu et al 2021)	0.06	0.04	0	0.01	0.11
		Replication for GIT disorders
		PUD (PheCode_531)	0.42	0.07	0.01	0.01	3.34e-10
		GORD (Wu et al 2021)	0.31	0.03	0.01	0.01	1.12e-29
		Gastritis-duodenitis (Watanabe et al)	0.23	0.06	0.01	0.01	4.08e-05
		IBS (PheCode_564.1)	0.2	0.05	0.01	0.01	0.000106
		Diverticular disease (K57-diagnosed)	0.12	0.03	0	0.01	0.000179
		IBD (Watanabe et al)	-0.05	0.03	0.06	0.01	0.0932
	Replication for T2D
	T2D UKBB (Lee Lab)	PUD (Wu et al. 2021)	0.44	0.06	0.04	0.01	2.03e-13
		GERD (GERD: UKBB_QSKIN)	0.47	0.03	0.12	0.01	1.91e-54
		Gastritis-duodenitis (PheCode_535)	0.47	0.05	0.08	0.01	6.56e-23
		IBS-GWAS (Wu et al 2021)	0.16	0.05	0.01	0.01	0.00344
		Diverticular disease (PheCode_562)	0.25	0.03	0.07	0.01	1.65e-14
		IBD (Wu et al 2021)	0.07	0.05	0.02	0.01	0.187
		Replication for GIT disorders
		PUD (PheCode_531)	0.58	0.09	0.04	0	1e-10
		GORD (Wu et al 2021)	0.4	0.04	0.04	0.01	2.02e-27
		Gastritis-duodenitis (Watanabe et al)	0.35	0.07	0.03	0	2.88e-06
		IBS (PheCode_564.1)	0.28	0.07	0.04	0.01	6.47e-05
		Diverticular disease (K57-diagnosed)	0.15	0.04	0.02	0.01	0.000191
		IBD (Watanabe et al)	-0.02	0.04	0.02	0.01	0.689
	B: Global genetic correlation between T2D adjusted for BMI and GIT disorders
	Trait 1	Trait 2	rg	SE	Gcov intercept	SE for Gcov intercept	P
	T2Dbmi-adjusted	PUD (Wu et al 2021)	0.19	0.05	0.01	0.01	2.92e-05
		GERD (GERD: UKBB_QSKIN)	0.24	0.03	0.04	0.01	5.11e-20
		Gastritis-duodenitis (PheCode_535)	0.25	0.04	0.03	0.01	5.23e-09
		IBS-GWAS (Wu et al 2021)	0.1	0.04	0	0.01	0.00788
		Diverticular disease (PheCode_562)	0.11	0.03	0.02	0.01	0.000613
		IBD (Wu et al 2021)	0.02	0.05	0.01	0.01	0.698
		Replication for GIT disorders
		PUD (PheCode_531)	0.3	0.06	0.01	0	4.32e-06
		GORD (Wu et al 2021)	0.23	0.03	0	0.01	5.09e-14
		Gastritis-duodenitis (Watanabe et al)	0.19	0.06	0.01	0.01	0.00363
		IBS (PheCode_564.1)	0.15	0.06	0	0.01	0.0163
		Diverticular disease (K57-diagnosed)	0.08	0.04	0	0.01	0.0212
		IBD (Watanabe et al)	-0.07	0.04	0.02	0.01	0.0573
	C. Global genetic correlation of GI disorders with GI disorders (across each other)
	Trait 1	Trait 2	rg	SE	Gcov intercept	SE for Gcov intercept	P
	IBD (Wu et al 2021)	PUD (Wu et al. 2021)	0.0746	0.083732	0.026865	0.0057	0.37311
		GERD (GERD: UKBB_QSKIN)	0.1767	0.045833	0.057607	0.0053	0.00011511
		Gastritis-duodenitis (PheCode_535)	0.1911	0.075131	0.024103	0.0052	0.010991
		IBS-GWAS (Wu et al 2021)	0.0212	0.069829	-0.017233	0.0053	0.76132
		Diverticular disease (PheCode_562)	0.0727	0.055319	0.073111	0.0054	0.18867
		IBD (Wu et al 2021)	1	4.7904e-06	1.0343	0.0087	0
		PUD (PheCode_531)	0.1813	0.10962	0.017028	0.0054	0.098148
		GORD (Wu et al 2021)	0.1866	0.055967	0.016725	0.0052	0.00085835
		Lanzoprazole-GWAS-UKBB	0.1985	0.099344	1.9936e-05	0.0053	0.045712
		Gastritis-duodenitis (Watanabe et al)	0.0532	0.11067	0.01509	0.005	0.63081
		IBS (PheCode_564.1)	0.1912	0.097327	0.058287	0.0049	0.04944
		Diverticular disease (K57-diagnosed)	0.0512	0.061727	0.026333	0.0048	0.40668
		IBD (Watanabe et al)	0.9301	0.067341	0.033358	0.0101	2.1674e-43
	Trait 1	Trait 2	rg	SE	Gcov intercept	SE for Gcov intercept	P
	IBD (Watanabe et al)	PUD (Wu et al. 2021)	0.0217	0.060671	0.0069	0.0063	0.72058
		GERD (GERD: UKBB_QSKIN)	0.0336	0.035156	0.0163	0.0067	0.33987
		Gastritis-duodenitis (PheCode_535)	0.0468	0.052781	0.0047	0.0062	0.3753
		IBS-GWAS (Wu et al 2021)	0.1395	0.049012	-0.0052	0.0058	0.0044148
		Diverticular disease (PheCode_562)	0.0503	0.044356	0.0061	0.0066	0.25673
		IBD (Wu et al 2021)	0.9301	0.067341	0.0334	0.0101	2.1674e-43
		PUD (PheCode_531)	0.0423	0.079347	0.0031	0.0059	0.59369
		GORD (Wu et al 2021)	0.0093	0.038712	0.0066	0.0062	0.80977
		Lanzoprazole-GWAS-UKBB	-0.0577	0.071834	0.0074	0.0059	0.42213
		Gastritis-duodenitis (Watanabe et al)	-0.0122	0.081479	0.007	0.0054	0.88093
		IBS (PheCode_564.1)	0.1653	0.072607	0.0012	0.0056	0.022789
		Diverticular disease (K57-diagnosed)	-0.0088	0.049792	0.0089	0.0062	0.85894
		IBD (Watanabe et al)	1	1.6621e-07	1.0568	0.0135	0
	Trait 1	Trait 2	rg	SE	Gcov intercept	SE for Gcov intercept	P
	PUD (Wu et al. 2021)	PUD (Wu et al. 2021)	1	1.2835e-07	1.0134	0.0071	0
		GERD (GERD: UKBB_QSKIN)	0.6879	0.043478	0.1989	0.0055	2.2026e-56
		Gastritis-duodenitis (PheCode_535)	0.8743	0.069354	0.2111	0.0052	1.9412e-36
		IBS-GWAS (Wu et al 2021)	0.4924	0.077411	0.042	0.0052	2.0063e-10
		Diverticular disease (PheCode_562)	0.4753	0.051099	0.062	0.0052	1.3726e-20
		IBD (Wu et al 2021)	0.0746	0.083732	0.0269	0.0057	0.37311
		PUD (PheCode_531)	0.9471	0.058722	0.6542	0.0058	1.6258e-58
		GORD (Wu et al 2021)	0.6475	0.051658	0.1213	0.0053	4.8686e-36
		Lanzoprazole-GWAS-UKBB	0.6351	0.094242	0.0807	0.0049	1.5889e-11
		Gastritis-duodenitis (Watanabe et al)	0.6735	0.11249	0.1093	0.0047	2.1379e-09
		IBS (PheCode_564.1)	0.6086	0.10531	0.0343	0.0046	7.503e-09
		Diverticular disease (K57-diagnosed)	0.2667	0.059707	0.0279	0.0051	7.9632e-06
		IBD (Watanabe et al)	0.0217	0.060671	0.0069	0.0063	0.72058
	Trait 1	Trait 2	rg	SE	Gcov intercept	SE for Gcov intercept	P
	GERD (GERD: UKBB_QSKIN)	PUD (Wu et al. 2021)	0.6879	0.043478	0.1989	0.0055	2.2026e-56
		GERD (GERD: UKBB_QSKIN)	1	4.35e-07	1.0393	0.0083	0
		Gastritis-duodenitis (PheCode_535)	0.8845	0.033928	0.324	0.0061	7.8915e-150
		IBS-GWAS (Wu et al 2021)	0.6273	0.040365	0.1246	0.0063	1.8277e-54
		Diverticular disease (PheCode_562)	0.5269	0.028563	0.2005	0.006	5.4293e-76
		IBD (Wu et al 2021)	0.1767	0.045833	0.0576	0.0053	0.00011511
		PUD (PheCode_531)	0.6733	0.084707	0.1571	0.0056	1.8899e-15
		GORD (Wu et al 2021)	0.9581	0.013225	0.6357	0.007	0
		Lanzoprazole-GWAS-UKBB	0.9851	0.058687	0.3504	0.0056	3.1239e-63
		Gastritis-duodenitis (Watanabe et al)	0.7358	0.075044	0.1568	0.006	1.0779e-22
		IBS (PheCode_564.1)	0.8032	0.072313	0.113	0.0053	1.1611e-28
		Diverticular disease (K57-diagnosed)	0.3507	0.039376	0.0956	0.0062	5.2188e-19
		IBD (Watanabe et al)	0.0336	0.035156	0.0163	0.0067	0.33987
	Trait 1	Trait 2	rg	SE	Gcov intercept	SE for Gcov intercept	P
	Gastritis-duodenitis (PheCode_535)	PUD (Wu et al. 2021)	0.8743	0.069354	0.2111	0.0052	1.9412e-36
		GERD (GERD: UKBB_QSKIN)	0.8845	0.033928	0.324	0.0061	7.8915e-150
		Gastritis-duodenitis (PheCode_535)	1	3.301e-06	1.0211	0.0064	0
		IBS-GWAS (Wu et al 2021)	0.588	0.061458	0.0722	0.005	1.0988e-21
		Diverticular disease (PheCode_562)	0.5091	0.043692	0.1232	0.0049	2.2297e-31
		IBD (Wu et al 2021)	0.1911	0.075131	0.0241	0.0052	0.010991
		PUD (PheCode_531)	0.9888	0.1065	0.2567	0.0048	1.6275e-20
		GORD (Wu et al 2021)	0.8633	0.041455	0.2392	0.0056	2.5711e-96
		Lanzoprazole-GWAS-UKBB	0.8669	0.090141	0.0975	0.0052	6.7403e-22
		Gastritis-duodenitis (Watanabe et al)	0.9396	0.060407	0.5914	0.0055	1.4904e-54
		IBS (PheCode_564.1)	0.7796	0.094446	0.0716	0.0046	1.5244e-16
		Diverticular disease (K57-diagnosed)	0.3495	0.060542	0.0415	0.005	7.7902e-09
		IBD (Watanabe et al)	0.0468	0.052781	0.0047	0.0062	0.3753
	Trait 1	Trait 2	rg	SE	Gcov intercept	SE for Gcov intercept	P
	IBS-GWAS (Wu et al 2021)	PUD (Wu et al. 2021)	0.4924	0.077411	0.042038	0.0052	2.0063e-10
		GERD (GERD: UKBB_QSKIN)	0.6273	0.040365	0.12459	0.0063	1.8277e-54
		Gastritis-duodenitis (PheCode_535)	0.588	0.061458	0.07218	0.005	1.0988e-21
		IBS-GWAS (Wu et al 2021)	1	5.5908e-07	1.0012	0.0068	0
		Diverticular disease (PheCode_562)	0.4379	0.046242	0.07686	0.0052	2.8264e-21
		IBD (Wu et al 2021)	0.0212	0.069829	-0.017233	0.0053	0.76132
		PUD (PheCode_531)	0.3521	0.10591	0.027067	0.0049	0.00088579
		GORD (Wu et al 2021)	0.6519	0.045428	0.099206	0.0054	1.08e-46
		Lanzoprazole-GWAS-UKBB	0.532	0.081786	0.039032	0.005	7.7768e-11
		Gastritis-duodenitis (Watanabe et al)	0.7927	0.11903	0.042027	0.0052	2.7381e-11
		IBS (PheCode_564.1)	0.9284	0.073491	0.39998	0.0055	1.3998e-36
		Diverticular disease (K57-diagnosed)	0.3301	0.058378	0.043442	0.0048	1.5672e-08
		IBD (Watanabe et al)	0.1395	0.049012	-0.0051935	0.0058	0.0044148
	Trait 1	Trait 2	rg	SE	Gcov intercept	SE for Gcov intercept	P
	Diverticular disease (PheCode_562)	PUD (Wu et al. 2021)	0.4753	0.051099	0.062	0.0052	1.3726e-20
		GERD (GERD: UKBB_QSKIN)	0.5269	0.028563	0.2005	0.006	5.4293e-76
		Gastritis-duodenitis (PheCode_535)	0.5091	0.043692	0.1232	0.0049	2.2297e-31
		IBS-GWAS (Wu et al 2021)	0.4379	0.046242	0.0769	0.0052	2.8264e-21
		Diverticular disease (PheCode_562)	1	2.2293e-06	1.0243	0.0089	0
		IBD (Wu et al 2021)	0.0727	0.055319	0.0731	0.0054	0.18867
		PUD (PheCode_531)	0.4911	0.081764	0.0719	0.0051	1.8997e-09
		GORD (Wu et al 2021)	0.444	0.038394	0.0868	0.006	6.1699e-31
		Lanzoprazole-GWAS-UKBB	0.4191	0.070285	0.0463	0.0053	2.4877e-09
		Gastritis-duodenitis (Watanabe et al)	0.476	0.076595	0.055	0.0049	5.1578e-10
		IBS (PheCode_564.1)	0.4544	0.064376	0.1351	0.0051	1.6749e-12
		Diverticular disease (K57-diagnosed)	0.9656	0.020215	0.6094	0.0072	0
		IBD (Watanabe et al)	0.0503	0.044356	0.0061	0.0066	0.25673
	D Global genetic correlation of T2D excluding the MHC region with GI disorders
	Trait 1	Trait 2	rg	SE	Gcov intercept	SE for Gcov intercept	P
	T2D (Mahajan et al 2018) with MHC region excluded	PUD (Wu et al. 2021)	0.2907	0.0434	0.0167	0.0062	2.0275e-11
		GERD (GERD: UKBB_QSKIN)	0.3646	0.0225	0.042	0.0065	3.0188e-59
		Gastritis-duodenitis (PheCode_535)	0.3233	0.0382	0.029	0.0055	2.7525e-17
		IBS-GWAS (Wu et al 2021)	0.1256	0.0389	-0.0046	0.0068	0.0012424
		Diverticular disease (PheCode_562)	0.1853	0.027	0.021	0.0067	7.1276e-12
		IBD (Wu et al 2021)	0.0605	0.0379	0.0031	0.006	0.11021
		PUD (PheCode_531)	0.4189	0.0667	0.0055	0.0054	3.3408e-10
		GORD (Wu et al 2021)	0.3094	0.0274	0.0077	0.0059	1.1195e-29
		Lanzoprazole-GWAS-UKBB	0.3769	0.0496	0.012	0.006	3.1619e-14
		Gastritis-duodenitis (Watanabe et al)	0.2325	0.0567	0.0136	0.0056	4.0836e-05
		IBS (PheCode_564.1)	0.2002	0.0516	0.0066	0.0058	0.00010611
		Diverticular disease (K57-diagnosed)	0.1196	0.0319	0.0006	0.0064	0.00017859
		IBD (Watanabe et al)	-0.0548	0.0326	0.0554	0.0089	0.093223
	Trait 1	Trait 2	rg	SE	Gcov intercept	SE for Gcov intercept	P
	T2D UKBB (Lee Lab) with MHC region excluded	PUD (Wu et al. 2021)	0.4496	0.0653	0.0407	0.0057	5.6966e-12
		GERD (GERD: UKBB_QSKIN)	0.4819	0.0306	0.1149	0.0065	5.3918e-56
		Gastritis-duodenitis (PheCode_535)	0.4693	0.0481	0.0727	0.0054	1.5884e-22
		IBS-GWAS (Wu et al 2021)	0.2019	0.0502	0.0116	0.0058	5.6942e-05
		Diverticular disease (PheCode_562)	0.282	0.0368	0.0632	0.0058	1.6932e-14
		IBD (Wu et al 2021)	0.0698	0.0536	0.0231	0.0057	0.19281
		PUD (PheCode_531)	0.5351	0.0807	0.0347	0.005	3.3679e-11
		GORD (Wu et al 2021)	0.4254	0.0391	0.0499	0.006	1.5336e-27
		Lanzoprazole-GWAS-UKBB	0.502	0.0677	0.0451	0.0059	1.1842e-13
		Gastritis-duodenitis (Watanabe et al)	0.3424	0.0781	0.0345	0.005	1.1724e-05
		IBS (PheCode_564.1)	0.253	0.078	0.0391	0.0056	0.0011716
		Diverticular disease (K57-diagnosed)	0.1781	0.0444	0.0185	0.0063	6.1189e-05
		IBD (Watanabe et al)	-0.0269	0.0467	0.0178	0.0086	0.56415
	Trait 1	Trait 2	rg	SE	Gcov intercept	SE for Gcov intercept	P
	T2D (Xue et al 2018) with MHC region excluded	PUD (Wu et al. 2021)	0.3318	0.056049	0.03	0.0074	3.2282e-09
		GERD (GERD: UKBB_QSKIN)	0.4078	0.028898	0.0789	0.0081	3.1915e-45
		Gastritis-duodenitis (PheCode_535)	0.3926	0.047036	0.0517	0.0073	7.0758e-17
		IBS-GWAS (Wu et al 2021)	0.1337	0.047955	0.0102	0.0077	0.0053077
		Diverticular disease (PheCode_562)	0.2093	0.033198	0.0507	0.0084	2.8745e-10
		IBD (Wu et al 2021)	0.0475	0.048463	0.0191	0.0071	0.3266
		PUD (PheCode_531)	0.49	0.081145	0.0185	0.0068	1.559e-09
		GORD (Wu et al 2021)	0.3492	0.034571	0.0266	0.0076	5.3981e-24
		Lanzoprazole-GWAS-UKBB	0.4233	0.065768	0.0286	0.0073	1.2234e-10
		Gastritis-duodenitis (Watanabe et al)	0.2493	0.062221	0.0281	0.0072	6.163e-05
		IBS (PheCode_564.1)	0.2391	0.058848	0.0253	0.0071	4.8511e-05
		Diverticular disease (K57-diagnosed)	0.1384	0.039436	0.0121	0.008	0.00044998
		IBD (Watanabe et al)	-0.0021	0.033549	0.0406	0.0084	0.94918

## Sheet: Supplementary Data 3
			Supplementary Data 3: Results of local genetic correlation analysis between T2D and GI disorders
	A: Significant local genetic correlation between T2D and GI disorders
		locus	chr	start	stop	phen1	phen2	rho	rho.lower	rho.upper	r2	p
	1	464	3	47588462	50387742	T2DMahajan	GERD	1	0.50157	1	1	0.000123674
	2	958	6	31106494	31250556	T2DMahajan	IBD	-0.514875	-0.78806	-0.24232	0.265096	0.000707802
	3	959	6	31250557	31320268	T2DMahajan	IBD	-0.551975	-0.82582	-0.27471	0.304677	0.000508779
	4	961	6	31427210	32208901	T2DMahajan	IBS	0.894463	0.44623	1	0.800065	0.000189
		961	6	31427210	32208901	T2DMahajan	Diverti.562	0.554263	0.26458	0.91453	0.307208	0.000249029
		961	6	31427210	32208901	T2DMahajan	GERD	0.534904	0.26149	0.8542	0.286123	0.000293153
	5	962	6	32208902	32454577	T2DMahajan	Diverti.562	0.805341	0.54376	1	0.648573	5.06993e-07
	6	963	6	32454578	32539567	T2DMahajan	Diverti.562	0.759115	0.71123	0.80482	0.576256	2.69523e-130
		963	6	32454578	32539567	T2DMahajan	GERD	0.738259	0.67198	0.80261	0.545026	1.14768e-54
		963	6	32454578	32539567	T2DMahajan	GastricD535	0.272205	0.17658	0.36604	0.0740954	4.89072e-08
		963	6	32454578	32539567	T2DMahajan	IBD	-0.632248	-0.86425	-0.39233	0.399738	2.6429e-05
	7	964	6	32539568	32586784	T2DMahajan	Diverti.562	0.788245	0.71084	0.86532	0.62133	7.51227e-43
		964	6	32539568	32586784	T2DMahajan	GERD	0.924636	0.83601	1	0.854952	1.33227e-30
		964	6	32539568	32586784	T2DMahajan	IBD	-0.742404	-0.93883	-0.54412	0.551164	3.2112e-08
	8	965	6	32586785	32629239	T2DMahajan	Diverti.562	0.685877	0.61525	0.75537	0.470427	3.73323e-56
		965	6	32586785	32629239	T2DMahajan	GERD	0.746114	0.65274	0.83818	0.556687	1.88888e-32
		965	6	32586785	32629239	T2DMahajan	GastricD535	0.391465	0.29428	0.48682	0.153245	3.32317e-13
		965	6	32586785	32629239	T2DMahajan	IBD	-0.409153	-0.56214	-0.26077	0.167406	5.59501e-07
	9	966	6	32629240	32682213	T2DMahajan	Diverti.562	0.659846	0.53293	0.78515	0.435397	6.15448e-16
		966	6	32629240	32682213	T2DMahajan	IBD	-0.951862	-1	-0.81347	0.906042	2.70041e-12
		966	6	32629240	32682213	T2DMahajan	GERD	0.580731	0.43106	0.72599	0.337249	3.32346e-11
	10	969	6	33194976	33864262	T2DMahajan	GERD	0.876247	0.4718	1	0.76781	0.000177336
	11	1667	11	56623495	57675986	T2DMahajan	GERD	0.861131	0.43391	1	0.741546	0.000379389
	12	1895	13	53336572	54684856	T2DMahajan	GERD	0.789162	0.46245	1	0.622777	2.5946e-05
			Chr: chromosome, Diverti: diverticulosis and diverticulitis, GERD: gastroesophageal reflux disease, GastricD: gastritis-duodenitis, IBD: inflammatory bowel disease, IBS: irritable bowel syndrome, p: p-value, PUD: peptic ulcer disease, T2D: type 2 diabetes
	B: Significant and suggestive local genetic correlation between T2D (and BMI-adjusted T2D) and GI disorders colour-coded by phenotype pairs
	Analysis	loci	Locus	Chr	Start	Stop	Phenotype 1	Phenotype 2	Parameter	R2	P
	T2D vs PUD		950	6	25684630	26396200	T2D	PUD	0.66	0.44	0.035
			1126	7	27351287	28890886	T2D	PUD	0.46	0.21	0.0152
			1719	11	112755447	113889019	T2D	PUD	0.54	0.29	0.0469
	T2Dbmiadj vs PUD		950	6	25684630	26396200	T2Dbmiadj	PUD	0.9	0.81	0.00559
			1126	7	27351287	28890886	T2Dbmiadj	PUD	0.48	0.23	0.0123
	T2D vs GERD		464	3	47588462	50387742	T2D	GERD	1	1	1.24E-04*
			954	6	29529756	29833843	T2D	GERD	0.64	0.41	0.0225
			961	6	31427210	32208901	T2D	GERD	0.53	0.29	2.93E-04*
			963	6	32454578	32539567	T2D	GERD	0.74	0.55	1.15E-54*
			964	6	32539568	32586784	T2D	GERD	0.92	0.85	1.33E-30*
			965	6	32586785	32629239	T2D	GERD	0.75	0.56	1.89E-32*
			966	6	32629240	32682213	T2D	GERD	0.58	0.34	3.32E-11*
			969	6	33194976	33864262	T2D	GERD	0.88	0.77	1.77E-04*
			1126	7	27351287	28890886	T2D	GERD	0.44	0.19	0.00383
			1667	11	56623495	57675986	T2D	GERD	0.86	0.74	3.79E-04*
			1719	11	112755447	113889019	T2D	GERD	0.65	0.42	0.00205
			1895	13	53336572	54684856	T2D	GERD	0.79	0.62	2.59E-05*
			1957	14	22760701	23985936	T2D	GERD	0.41	0.16	0.0307
			2209	17	45883902	47516224	T2D	GERD	0.53	0.28	0.00188
			2281	18	52512524	53762996	T2D	GERD	0.44	0.19	0.00398
			2351	19	45040933	45893307	T2D	GERD	0.29	0.09	0.039
	T2Dbmiadj vs GERD		950	6	25684630	26396200	T2Dbmiadj	GERD	0.7	0.49	0.00393
			959	6	31250557	31320268	T2Dbmiadj	GERD	0.35	0.12	0.0158
			961	6	31427210	32208901	T2Dbmiadj	GERD	0.53	0.28	6.80E-04*
			963	6	32454578	32539567	T2Dbmiadj	GERD	0.85	0.72	3.57E-74*
			964	6	32539568	32586784	T2Dbmiadj	GERD	0.97	0.94	1.04E-33*
			965	6	32586785	32629239	T2Dbmiadj	GERD	0.81	0.66	3.38E-37*
			966	6	32629240	32682213	T2Dbmiadj	GERD	0.63	0.39	1.07E-12*
			1126	7	27351287	28890886	T2Dbmiadj	GERD	0.55	0.3	3.25E-04*
			1667	11	56623495	57675986	T2Dbmiadj	GERD	0.97	0.95	0.00519
			1899	13	58245844	59751795	T2Dbmiadj	GERD	0.63	0.4	0.00445
			2209	17	45883902	47516224	T2Dbmiadj	GERD	0.37	0.14	0.0367
			2281	18	52512524	53762996	T2Dbmiadj	GERD	0.69	0.48	1.05E-03*
	T2D vs Gastritis-duodenitis		963	6	32454578	32539567	T2D	GastricD535	0.27	0.07	4.89E-08*
			965	6	32586785	32629239	T2D	GastricD535	0.39	0.15	3.32E-13*
			966	6	32629240	32682213	T2D	GastricD535	0.35	0.12	0.00899
	T2Dbmiadj vs Gastritis-duodenitis		963	6	32454578	32539567	T2Dbmiadj	GastricD535	0.13	0.02	0.00861
			965	6	32586785	32629239	T2Dbmiadj	GastricD535	0.29	0.09	3.21E-08*
	T2D vs IBS		961	6	31427210	32208901	T2D	IBS	0.89	0.8	1.89E-04*
			1957	14	22760701	23985936	T2D	IBS	0.53	0.29	0.00917
	T2Dbmiadj vs IBS		961	6	31427210	32208901	T2Dbmiadj	IBS	0.79	0.62	1.30E-03*
			2135	16	53393883	54866095	T2Dbmiadj	IBS	0.42	0.17	0.0222
	T2D vs Diverti.562		958	6	31106494	31250556	T2D	Diverti.562	0.58	0.33	0.00879
			959	6	31250557	31320268	T2D	Diverti.562	0.38	0.14	0.0434
			960	6	31320269	31427209	T2D	Diverti.562	0.67	0.44	0.00353
			961	6	31427210	32208901	T2D	Diverti.562	0.55	0.31	2.49E-04*
			962	6	32208902	32454577	T2D	Diverti.562	0.81	0.65	5.07E-07*
			963	6	32454578	32539567	T2D	Diverti.562	0.76	0.58	2.70E-130*
			964	6	32539568	32586784	T2D	Diverti.562	0.79	0.62	7.51E-43*
			965	6	32586785	32629239	T2D	Diverti.562	0.69	0.47	3.73E-56*
			966	6	32629240	32682213	T2D	Diverti.562	0.66	0.44	6.15E-16*
			967	6	32682214	32897998	T2D	Diverti.562	0.39	0.15	0.0061
	T2Dbmiadj vs Diverti.562		961	6	31427210	32208901	T2Dbmiadj	Diverti.562	0.32	0.1	0.0408
			962	6	32208902	32454577	T2Dbmiadj	Diverti.562	0.76	0.58	8.49E-06*
			963	6	32454578	32539567	T2Dbmiadj	Diverti.562	0.76	0.58	4.38E-128*
			964	6	32539568	32586784	T2Dbmiadj	Diverti.562	0.75	0.57	9.14E-39*
			965	6	32586785	32629239	T2Dbmiadj	Diverti.562	0.64	0.42	2.09E-49*
			966	6	32629240	32682213	T2Dbmiadj	Diverti.562	0.6	0.36	4.87E-14*
	T2D vs IBD		957	6	30715007	31106493	T2D	IBD	-0.34	0.12	0.02
			958	6	31106494	31250556	T2D	IBD	-0.51	0.27	7.08E-04*
			959	6	31250557	31320268	T2D	IBD	-0.55	0.3	5.09E-04*
			962	6	32208902	32454577	T2D	IBD	-0.19	0.04	0.0173
			963	6	32454578	32539567	T2D	IBD	-0.63	0.4	2.64E-05*
			964	6	32539568	32586784	T2D	IBD	-0.74	0.55	3.21E-08*
			965	6	32586785	32629239	T2D	IBD	-0.41	0.17	5.60E-07*
			966	6	32629240	32682213	T2D	IBD	-0.95	0.91	2.70E-12*
			967	6	32682214	32897998	T2D	IBD	-0.25	0.06	0.013
			2127	16	27443062	29043177	T2D	IBD	0.3	0.09	0.0285
			2135	16	53393883	54866095	T2D	IBD	-0.31	0.1	0.00384
			2209	17	45883902	47516224	T2D	IBD	-0.33	0.11	0.0338
			2351	19	45040933	45893307	T2D	IBD	-0.32	0.1	0.0146
	T2Dbmiadj vs IBD		958	6	31106494	31250556	T2Dbmiadj	IBD	-0.44	0.19	0.00672
			959	6	31250557	31320268	T2Dbmiadj	IBD	-0.49	0.24	0.0052
			962	6	32208902	32454577	T2Dbmiadj	IBD	-0.2	0.04	0.0209
			963	6	32454578	32539567	T2Dbmiadj	IBD	-0.7	0.49	1.14E-04*
			964	6	32539568	32586784	T2Dbmiadj	IBD	-0.7	0.49	1.24E-06*
			965	6	32586785	32629239	T2Dbmiadj	IBD	-0.43	0.18	6.77E-06*
			966	6	32629240	32682213	T2Dbmiadj	IBD	-0.84	0.71	1.34E-09*
			1209	7	130418705	131856481	T2Dbmiadj	IBD	-0.29	0.09	0.02
			2135	16	53393883	54866095	T2Dbmiadj	IBD	-0.33	0.11	0.0289
			2209	17	45883902	47516224	T2Dbmiadj	IBD	-0.37	0.14	0.0164
			2255	18	20009697	21622716	T2Dbmiadj	IBD	-1	1	0.00177
	Chr: chromosome, Divertic dx: diverticular disease, GERD: gastroesophageal reflux disease, GD: gastritis-duodenitis, IBD: inflammatory bowel disease, IBS: irritable bowel syndrome, p: p-value, PUD: peptic ulcer disease, T2D: type 2 diabetes, T2Dbmiadj: type 2 diabetes adjusted for body mass index.
	C: Results of local genetic correlation between T2D and GI disorders sorted by GI disorders
		locus	chr	start	stop	phen1	phen2	rho	rho.lower	rho.upper	r2	p		Bonferroni Correction
		950	6	25684630	26396200	T2DMahajan	PUD	0.660447	0.07635	1	0.43619	0.0349557		0.00384615			0.05
		1126	7	27351287	28890886	T2DMahajan	PUD	0.459328	0.09176	1	0.210982	0.0152257					13
		1719	11	112755447	113889019	T2DMahajan	PUD	0.542834	0.01573	1	0.294668	0.0468935					0.00384615
		464	3	47588462	50387742	T2DMahajan	GERD	1	0.50157	1	1	0.000123674		0.00152
		954	6	29529756	29833843	T2DMahajan	GERD	0.63818	0.12623	1	0.407274	0.0225055				33 bivariate tests performed. Accounting for multiple testing (0.05/33), we considered P < 1.52E-03 to be significant and P < 0.05 to be suggestive.
		961	6	31427210	32208901	T2DMahajan	GERD	0.534904	0.26149	0.8542	0.286123	0.000293153
		963	6	32454578	32539567	T2DMahajan	GERD	0.738259	0.67198	0.80261	0.545026	1.14768e-54
		964	6	32539568	32586784	T2DMahajan	GERD	0.924636	0.83601	1	0.854952	1.33227e-30
		965	6	32586785	32629239	T2DMahajan	GERD	0.746114	0.65274	0.83818	0.556687	1.88888e-32
		966	6	32629240	32682213	T2DMahajan	GERD	0.580731	0.43106	0.72599	0.337249	3.32346e-11
		969	6	33194976	33864262	T2DMahajan	GERD	0.876247	0.4718	1	0.76781	0.000177336
		1126	7	27351287	28890886	T2DMahajan	GERD	0.439243	0.15458	0.87697	0.192935	0.00382572
		1667	11	56623495	57675986	T2DMahajan	GERD	0.861131	0.43391	1	0.741546	0.000379389
		1719	11	112755447	113889019	T2DMahajan	GERD	0.648761	0.2552	1	0.420891	0.00205126
		1895	13	53336572	54684856	T2DMahajan	GERD	0.789162	0.46245	1	0.622777	2.5946e-05
		1957	14	22760701	23985936	T2DMahajan	GERD	0.406063	0.03506	0.88391	0.164887	0.030737
		2209	17	45883902	47516224	T2DMahajan	GERD	0.532849	0.22016	0.97024	0.283928	0.00188003
		2281	18	52512524	53762996	T2DMahajan	GERD	0.435823	0.15736	0.7416	0.189942	0.00397747
		2351	19	45040933	45893307	T2DMahajan	GERD	0.292757	0.01795	0.59442	0.0857068	0.0389967
		963	6	32454578	32539567	T2DMahajan	GastricD535	0.272205	0.17658	0.36604	0.0740954	4.89072e-08		0.00714286		7	0.00714286
		965	6	32586785	32629239	T2DMahajan	GastricD535	0.391465	0.29428	0.48682	0.153245	3.32317e-13				0.05
		966	6	32629240	32682213	T2DMahajan	GastricD535	0.351964	0.09797	0.6175	0.123879	0.00899175
		961	6	31427210	32208901	T2DMahajan	IBS	0.894463	0.44623	1	0.800065	0.000189		0.00263158		0.05
		1957	14	22760701	23985936	T2DMahajan	IBS	0.534893	0.14824	1	0.286111	0.00916744				19	0.00263158
		958	6	31106494	31250556	T2DMahajan	Diverti.562	0.57682	0.16563	1	0.332721	0.00879109		0.00384615
		959	6	31250557	31320268	T2DMahajan	Diverti.562	0.377084	0.01607	0.78414	0.142192	0.043394
		960	6	31320269	31427209	T2DMahajan	Diverti.562	0.665152	0.24799	1	0.442427	0.00353482
		961	6	31427210	32208901	T2DMahajan	Diverti.562	0.554263	0.26458	0.91453	0.307208	0.000249029
		962	6	32208902	32454577	T2DMahajan	Diverti.562	0.805341	0.54376	1	0.648573	5.06993e-07
		963	6	32454578	32539567	T2DMahajan	Diverti.562	0.759115	0.71123	0.80482	0.576256	2.69523e-130				0.05
		964	6	32539568	32586784	T2DMahajan	Diverti.562	0.788245	0.71084	0.86532	0.62133	7.51227e-43
		965	6	32586785	32629239	T2DMahajan	Diverti.562	0.685877	0.61525	0.75537	0.470427	3.73323e-56				13	0.00384615
		966	6	32629240	32682213	T2DMahajan	Diverti.562	0.659846	0.53293	0.78515	0.435397	6.15448e-16
		967	6	32682214	32897998	T2DMahajan	Diverti.562	0.388711	0.12523	0.68079	0.151096	0.0060973
		957	6	30715007	31106493	T2DMahajan	IBD	-0.339935	-0.63476	-0.05517	0.115556	0.0200338		0.00172414
		958	6	31106494	31250556	T2DMahajan	IBD	-0.514875	-0.78806	-0.24232	0.265096	0.000707802
		959	6	31250557	31320268	T2DMahajan	IBD	-0.551975	-0.82582	-0.27471	0.304677	0.000508779
		962	6	32208902	32454577	T2DMahajan	IBD	-0.194125	-0.35394	-0.03601	0.0376847	0.0172572
		963	6	32454578	32539567	T2DMahajan	IBD	-0.632248	-0.86425	-0.39233	0.399738	2.6429e-05
		964	6	32539568	32586784	T2DMahajan	IBD	-0.742404	-0.93883	-0.54412	0.551164	3.2112e-08				0.05
		965	6	32586785	32629239	T2DMahajan	IBD	-0.409153	-0.56214	-0.26077	0.167406	5.59501e-07				29	0.00172414
		966	6	32629240	32682213	T2DMahajan	IBD	-0.951862	-1	-0.81347	0.906042	2.70041e-12
		967	6	32682214	32897998	T2DMahajan	IBD	-0.252278	-0.44924	-0.05312	0.0636442	0.0129648
		2127	16	27443062	29043177	T2DMahajan	IBD	0.29918	0.03716	0.58427	0.0895087	0.0285184
		2135	16	53393883	54866095	T2DMahajan	IBD	-0.311673	-0.55485	-0.10526	0.0971402	0.00384262
		2209	17	45883902	47516224	T2DMahajan	IBD	-0.327884	-0.66224	-0.02934	0.107508	0.0337753
		2351	19	45040933	45893307	T2DMahajan	IBD	-0.322182	-0.60347	-0.07645	0.103801	0.0146432
			Chr: chromosome, Divertic dx: diverticular disease, GERD: gastroesophageal reflux disease, GastricD535: gastritis-duodenitis, IBD: inflammatory bowel disease, IBS: irritable bowel syndrome, p: p-value, PUD: peptic ulcer disease, T2D: type 2 diabetes

## Sheet: Supplementary Data 4
	Supplementary Data 4: Mendelian randomisation analysis between type 2 diabetes and gastrointestinal disorders
	A: Univariable Mendelian randomisation analysis results
	Outcome variables	Exposure variable	nSNP	IVW		Weighted median		MR-Egger		*Ppleiotropy	#Pheterogeneity	MR-PRESSO
				OR (95% CI)	P	OR (95% CI)	P	OR (95% CI)	P			Raw OR (95%CI)	P	Corrected OR (95% CI)	P
	Exposure variable: T2D (Mahajan 2018)
	PUD	T2D	159	1.03 (1.01 – 1.07)	3.29 × 10-2	1.07 (1.02 – 1.14)	1.34 × 10-2	1.04 (0.98 – 1.13)	0.17	0.63	0.91	1.04 (1.01 – 1.07)	2.20 × 10-2	-	-
	GERD		143	1.03 (1.01 – 1.04)	3.80 × 10-3	1.03 (0.99 – 1.06)	0.1	1.01 (0.96 – 1.03)	0.67	0.29	0.55	1.02 (1.01 – 1.04)	4.05 × 10-3	-	-
	Gastritis-D		172	1.03 (1.01 – 1.04)	3.28 × 10-2	1.03 (0.99 – 1.08)	0.19	0.99 (0.94 – 1.03)	0.62	0.1	0.82	1.03 (1.00 – 1.05)	2.67 × 10-2	-	-
	IBS		186	1.02 (0.99 – 1.04)	0.24	1.03 (0.99 – 1.07)	0.15	1.03 (0.97 – 1.09)	0.27	0.51	5.69 × 10-4	1.02 (0.99 – 1.04)	0.24	1.01 (0.99 – 1.04)	0.3
	Diverticular disease		163	1.02 (0.99 – 1.05)	6.13 × 10-2	1.01 (0.96 – 1.05)	0.79	0.99 (0.93 – 1.05)	0.76	0.2	0.96	1.03 (1.00 1.05)	3.85 × 10-2	-	-
	IBD		186	0.98 (0.93 – 1.03)	0.46	0.98 (0.90 – 1.06)	0.6	0.91 (0.82 – 1.02)	0.11	0.15	1.11 × 10-2	0.98 (0.93 – 1.03)	0.46	0.99 (0.95 – 1.04)	0.75
	Exposure	Outcome variable	nSNP	IVW		Weighted median		MR-Egger		*Ppleiotropy	#Pheterogeneity	MR-PRESSO
	variables			OR (95% CI)	P	OR (95% CI)	P	OR (95% CI)	P			Raw OR (95%CI)	P	Corrected OR (95% CI)	P
	Outcome variable: T2D (Mahajan 2018)
	PUD	T2D	7	0.90 (0.79 – 1.04)	0.15	0.97 (0.89 – 1.05)	0.43	1.27 (0.52 – 3.12)	0.62	0.49	5.63 × 10-5	0.90 (0.79 – 1.04)	0.19	0.96 (0.92 – 1.00)	0.09
	GERD		19	1.19 (1.03 – 1.37)	1.39 × 10-2	1.15 (1.01 – 1.30)	3.45 × 10-2	0.79 (0.33 – 1.92)	0.61	0.37	5.33 × 10-5	1.19 (1.04 – 1.37)	2.43 × 10-2	1.11 (0.99 – 1.23)	0.09
	Diverticular disease		34	0.95 (0.88 – 1.04)	0.29	0.97 (0.92 – 1.02)	0.28	0.96 (0.71 – 1.30)	0.8	0.97	5.22 × 10-28	0.96 (0.88 – 1.04)	0.3	0.97 (0.93 – 1.01)	0.11
	IBD		25	0.99 (0.97 – 1.02)	0.65	0.98 (0.95 – 1.01)	0.22	1.06 (0.98 – 1.14)	0.13	0.07	3.93 × 10-2	0.99 (0.97 – 1.02)	0.65	0.99 (0.96 – 1.01)	0.4
	MR: Mendelian randomisation, T2D: type 2 diabetes, GERD: gastroesophageal reflux disease, Gastritis-D: gastritis-duodenitis, IBS: irritable bowel syndrome, IBD: inflammatory bowel disease, PUD: peptic ulcer disease, IVW: inverse variance weighted, MR-PRESSO: Mendelian Randomization Pleiotropy RESidual Sum and Outlier, OR: Odds ratio, CI: confidence interval, P: p-value, nSNP: number of SNPs (used…
	B: Multivariable Mendelian randomisation analysis results
	MVMR analysis	Exposure	Outcome	nSNP	Beta	Se	P-value
	1	T2D (Mahajan et al 2018) 1	Gastritis-duodenitis (Phecode: 535)	123	0.04	0.015	0.015
		BMI (GWAS Atlas ID: 3445)2	Gastritis-duodenitis (Phecode: 535)	251	0.05	0.008	3.18e-09
	2	T2D (id:ebi-a-GCST006867) 3	Gastritis-duodenitis (Phecode: 535)	57	0.05	0.016	0.00107
		BMI (id:ieu-b-40) 4	Gastritis-duodenitis (Phecode: 535)	388	0.19	0.037	2.91e-07
	3	GERD (UKB_QSKIN) 5	T2D (Mahajan et al 2018) 1	4	0.21	0.086	0.0126
		BMI (GWAS Atlas ID: 3445)2	T2D (Mahajan et al 2018) 1	322	0.19	0.012	6.82e-56
		GERD (UKB_QSKIN) 5	T2D (id:ebi-a-GCST006867) 3	4	0.26684	0.100271	0.00778627
		BMI (id:ieu-b-40) 4	T2D (id:ebi-a-GCST006867) 3	269	0.191991	0.0142069	1.29372e-41
	4	T2D (id:ebi-a-GCST006867) 3	GERD (UKB_QSKIN) 5	57	0.04	0.014	0.00326
		BMI (id:ieu-b-40) 4	GERD (UKB_QSKIN) 5	388	0.28	0.033	5.97e-18
	5	T2D (Mahajan et al 2018) 1	GERD (UKB_QSKIN) 5	122	0.03	0.014	0.0157
		BMI (GWAS Atlas ID: 3445)2	GERD (UKB_QSKIN) 5	250	0.06	0.007	1.88e-14
	6	T2D (id:ebi-a-GCST006867) 3	PUD 6	57	0.05	0.02	0.0205
		BMI (id:ieu-b-40) 4	PUD 6	388	0.22	0.046	1.63e-06
	7	T2D (Mahajan et al 2018) 1	PUD 6	122	0.04	0.02	0.0401
		BMI (GWAS Atlas ID: 3445)2	PUD 6	250	0.04	0.01	0.000121
	UKB: United Kingdom Biobank, T2D: type 2 diabetes, GERD: gastroesophageal reflux disease, PUD: peptic ulcer disease, BMI: body mass index, GWAS: genome-wide association studies, nSNP: number of SNPs (used here as instrumental variables for Mendelian randomisation analysis), Se: standard error, MVMR: Multivariable Mendelian randomisation.
	Supplementary References
1	Mahajan, A. et al. Fine-mapping type 2 diabetes loci to single-variant resolution using high-density imputation and islet-specific epigenome maps. Nature Genetics 50, 1505-1513, doi:10.1038/s41588-018-0241-6 (2018).
2	Watanabe, K. et al. A global overview of pleiotropy and genetic architecture in complex traits. Nature Genetics 51, 1339-1348, doi:10.1038/s41588-019-0481-0 (2019).
3	Xue, A. et al. Genome-wide association analyses identify 143 risk variants and putative regulatory mechanisms for type 2 diabetes. Nature Communications 9, 2941, doi:10.1038/s41467-018-04951-w (2018).
4	Yengo, L. et al. Meta-analysis of genome-wide association studies for height and body mass index in ∼700000 individuals of European ancestry. Hum Mol Genet 27, 3641-3649, doi:10.1093/hmg/ddy271 (2018).
5	An, J. et al. Gastroesophageal reflux GWAS identifies risk loci that also associate with subsequent severe esophageal diseases. Nature Communications 10, 4219, doi:10.1038/s41467-019-11968-2 (2019).
6	Wu, Y. et al. GWAS of peptic ulcer disease implicates Helicobacter pylori infection, other gastrointestinal disorders and depression. Nature Communications 12, 1146, doi:10.1038/s41467-021-21280-7 (2021).

## Sheet: Supplementary Data 5
	Supplementary Data 5: Genome-wide significant (sentinel) genes for type 2 diabetes
	GENE: the gene ID as specified in the annotation file, CHR: the chromosome the gene is on, START/STOP: the annotation boundaries of the gene on that chromosome (this includes any window around the gene applied during annotation, we used '± 0 kb outside the gene' in the present study), NSNPS: the number of SNPs annotated to that gene that were found in the data and were not excluded based on inter…
	(A) T2D GWAS from Mahajan et al
	GENE	CHR	START POSITION (hg19)	STOP POSITION (hg19)	NSNPS	NPARAM	N	ZSTAT	P	SYMBOL
	ENSG00000162413	1	6650784	6674667	45	10	898130	4.7612	9.62e-07	KLHL21
	ENSG00000116273	1	6673745	6684093	18	4	898130	4.9481	3.75e-07	PHF13
	ENSG00000162419	1	28995244	29045865	64	6	898130	5.1586	1.24e-07	GMEB1
	ENSG00000198492	1	29063133	29096287	50	8	898130	4.5836	2.29e-06	YTHDF2
	ENSG00000127603	1	39546988	39952849	751	31	898130	7.1999	3.01e-13	MACF1
	ENSG00000255103	1	39876151	39882154	9	4	898130	7.8516	2.05e-15	KIAA0754
	ENSG00000183682	1	39957318	39991607	63	14	898130	6.6287	1.69e-11	BMP8A
	ENSG00000090621	1	40026488	40042462	34	9	898130	7.7677	4e-15	PABPC4
	ENSG00000185104	1	50905150	51425935	669	25	898130	6.1214	4.64e-10	FAF1
	ENSG00000123080	1	51426417	51440305	13	4	898130	5.7553	4.32e-09	CDKN2C
	ENSG00000079739	1	64058947	64125916	202	34	898130	4.6104	2.01e-06	PGM1
	ENSG00000134256	1	117544382	117579167	95	21	898130	5.9257	1.55e-09	CD101
	ENSG00000134249	1	120436156	120439118	4	1	898130	6.1094	5e-10	ADAM30
	ENSG00000134250	1	120454176	120612240	130	13	898130	6.1094	5e-10	NOTCH2
	ENSG00000120341	1	177893091	177953438	234	38	898130	5.8709	2.17e-09	SEC16B
	ENSG00000117222	1	205055270	205091143	99	13	898130	4.6876	1.38e-06	RBBP5
	ENSG00000117707	1	214156524	214214595	129	21	898130	6.1094	5e-10	PROX1
	ENSG00000116957	1	235530675	235612283	224	24	898130	4.8847	5.18e-07	TBCE
	ENSG00000138101	2	25600067	25896503	418	45	898130	5.162	1.22e-07	DTNB
	ENSG00000115204	2	27532360	27548547	22	9	898130	5.3163	5.29e-08	MPV17
	ENSG00000115207	2	27548716	27579868	23	6	898130	6.3105	1.39e-10	GTF3C2
	ENSG00000115211	2	27587219	27593353	10	6	898130	6.0641	6.63e-10	EIF2B4
	ENSG00000115234	2	27593389	27599995	8	2	898130	6.343	1.13e-10	SNX17
	ENSG00000163795	2	27600098	27603657	3	2	898130	4.9053	4.66e-07	ZNF513
	ENSG00000115241	2	27604061	27632554	37	6	898130	5.9039	1.78e-09	PPM1G
	ENSG00000115216	2	27650657	27665126	16	3	898130	5.967	1.21e-09	NRBP1
	ENSG00000157992	2	27665233	27669348	5	3	898130	5.6603	7.56e-09	KRTCAP3
	ENSG00000138002	2	27667238	27712656	65	8	898130	6.3522	1.06e-10	IFT172
	ENSG00000115226	2	27714750	27718112	5	1	898130	5.8142	3.05e-09	FNDC4
	ENSG00000084734	2	27719709	27746554	43	8	898130	7.6551	9.66e-15	GCKR
	ENSG00000233438	2	27760253	27790011	49	7	898130	5.0454	2.26e-07	AC109829.1
	ENSG00000221843	2	27799389	27805588	8	3	898130	4.6954	1.33e-06	C2orf16
	ENSG00000243943	2	27805897	27858041	106	11	898130	4.8081	7.62e-07	ZNF512
	ENSG00000163798	2	27886338	27917840	29	11	898130	4.9075	4.61e-07	SLC4A1AP
	ENSG00000205334	2	27928653	27938599	14	5	898130	5.587	1.15e-08	AC074091.13
	ENSG00000115970	2	43393800	43823185	1099	36	898130	9.2272	1.39e-20	THADA
	ENSG00000152518	2	43449541	43453748	9	4	898130	7.0374	9.79e-13	ZFP36L2
	ENSG00000011523	2	65283500	65314138	89	14	898130	6.9791	1.49e-12	CEP68
	ENSG00000138069	2	65297835	65357240	169	18	898130	5.1755	1.14e-07	RAB1A
	ENSG00000198369	2	65537985	65659771	349	24	898130	6.2877	1.61e-10	SPRED2
	ENSG00000115165	2	158271131	158345473	159	24	898130	5.4393	2.67e-08	CYTIP
	ENSG00000115221	2	160956177	161128399	454	43	898130	4.7207	1.18e-06	ITGB6
	ENSG00000153250	2	161128662	161350305	477	35	898130	6.3761	9.08e-11	RBMS1
	ENSG00000082438	2	165510134	165700189	523	29	898130	6.7301	8.48e-12	COBLL1
	ENSG00000169507	2	165752696	165812035	180	20	898130	4.6485	1.67e-06	SLC38A11
	ENSG00000115339	2	166604101	166651192	57	9	898130	4.7442	1.05e-06	GALNT3
	ENSG00000153820	2	228844666	229046361	659	28	898130	4.7787	8.82e-07	SPHKAP
	ENSG00000157150	3	12194551	12200851	17	6	898130	7.7731	3.83e-15	TIMP4
	ENSG00000132170	3	12328867	12475855	343	28	898130	7.9265	1.13e-15	PPARG
	ENSG00000206560	3	15708743	15901278	361	13	898130	4.8118	7.48e-07	ANKRD28
	ENSG00000182247	3	23244511	23633284	1221	27	898130	7.8897	1.52e-15	UBE2E2
	ENSG00000160801	3	46919236	46945287	50	12	898130	4.8129	7.44e-07	PTH1R
	ENSG00000160799	3	46963216	47023500	76	10	898130	5.3201	5.19e-08	CCDC12
	ENSG00000160796	3	47021173	47051193	44	6	898130	5.1119	1.59e-07	NBEAL2
	ENSG00000181555	3	47057919	47205457	179	15	898130	5.2725	6.73e-08	SETD2
	ENSG00000088727	3	47269516	47324941	69	11	898130	4.7478	1.03e-06	KIF9
	ENSG00000114650	3	47455203	47518616	59	9	898130	4.6552	1.62e-06	SCAP
	ENSG00000164068	3	49726932	49758962	51	10	898130	4.7781	8.85e-07	RNF123
	ENSG00000176095	3	49761727	49823975	92	11	898130	4.9527	3.66e-07	IP6K1
	ENSG00000187492	3	49828165	49837268	17	7	898130	4.7908	8.31e-07	CDHR4
	ENSG00000183763	3	49866034	49894007	39	6	898130	5.2617	7.14e-08	TRAIP
	ENSG00000164076	3	49895421	49907655	17	4	898130	5.0564	2.14e-07	CAMKV
	ENSG00000164078	3	49924435	49941299	23	5	898130	5.1205	1.52e-07	MST1R
	ENSG00000228008	3	49941278	49954370	13	4	898130	4.7898	8.35e-07	CTD-2330K9.3
	ENSG00000164077	3	49946302	49967606	28	8	898130	4.6321	1.81e-06	MON1A
	ENSG00000004534	3	49977440	50137478	264	14	898130	5.4603	2.38e-08	RBM6
	ENSG00000003756	3	50126341	50156454	29	6	898130	4.997	2.91e-07	RBM5
	ENSG00000272305	3	53003135	53133469	316	19	898130	4.5657	2.49e-06	RP11-894J14.5
	ENSG00000163933	3	53122499	53164478	96	8	898130	4.9257	4.2e-07	RFT1
	ENSG00000163635	3	63850233	63989138	236	30	898130	5.9263	1.55e-09	ATXN7
	ENSG00000163636	3	63996225	64009658	34	9	898130	7.0272	1.05e-12	PSMD6
	ENSG00000173175	3	123001143	123168605	390	30	898130	6.8845	2.9e-12	ADCY5
	ENSG00000221955	3	124801480	124998021	710	74	898130	5.092	1.77e-07	SLC12A8
	ENSG00000174579	3	135867764	135916083	51	12	898130	4.5865	2.25e-06	MSL2
	ENSG00000114054	3	135969148	136056738	124	17	898130	4.6704	1.5e-06	PCCB
	ENSG00000158186	3	138066539	138124375	133	12	898130	4.7	1.3e-06	MRAS
	ENSG00000177311	3	141043055	141168634	270	25	898130	5.5813	1.19e-08	ZBTB38
	ENSG00000169903	3	149191761	149221068	193	18	898130	4.7699	9.22e-07	TM4SF4
	ENSG00000152601	3	151961617	152183569	330	23	898130	5.709	5.68e-09	MBNL1
	ENSG00000163584	3	170582664	170588272	12	2	898130	5.3448	4.53e-08	RPL22L1
	ENSG00000163577	3	170606204	170626482	36	6	898130	6.2095	2.66e-10	EIF5A2
	ENSG00000163581	3	170714137	170744539	78	7	898130	6.3938	8.09e-11	SLC2A2
	ENSG00000114770	3	183637722	183735803	227	20	898130	4.8352	6.65e-07	ABCC5
	ENSG00000073792	3	185361527	185542844	270	29	898130	8.2545	7.63e-17	IGF2BP2
	ENSG00000163915	3	185430316	185447575	21	6	898130	4.7064	1.26e-06	C3orf65
	ENSG00000073849	3	186648274	186796341	564	68	898130	7.1714	3.71e-13	ST6GAL1
	ENSG00000072274	3	195754054	195809060	209	28	898130	4.6074	2.04e-06	TFRC
	ENSG00000185619	4	699537	764428	233	31	898130	5.3964	3.4e-08	PCGF3
	ENSG00000109501	4	6271576	6304992	165	10	898130	7.2427	2.2e-13	WFS1
	ENSG00000109184	4	52709166	52783003	90	10	898130	4.7995	7.95e-07	DCUN1D4
	ENSG00000188993	4	52859868	52883786	27	8	898130	5.087	1.82e-07	LRRC66
	ENSG00000163069	4	52886872	52904648	23	6	898130	5.1416	1.36e-07	SGCB
	ENSG00000138771	4	77356253	77704406	962	57	898130	4.9892	3.03e-07	SHROOM3
	ENSG00000145284	4	83550692	83720010	775	53	898130	4.9137	4.47e-07	SCD5
	ENSG00000163104	4	95128762	95212443	174	12	898130	5.4757	2.18e-08	SMARCAD1
	ENSG00000163106	4	95219686	95264027	84	9	898130	5.3739	3.85e-08	HPGDS
	ENSG00000109323	4	103552660	103682151	272	18	898130	5.0515	2.19e-07	MANBA
	ENSG00000109332	4	103715540	103790053	150	8	898130	5.3866	3.59e-08	UBE2D3
	ENSG00000145354	4	103790135	103810399	32	4	898130	5.2505	7.59e-08	CISD2
	ENSG00000164037	4	103806205	103940896	242	10	898130	5.5701	1.27e-08	SLC9B1
	ENSG00000164038	4	103941025	104006986	79	19	898130	5.976	1.14e-09	SLC9B2
	ENSG00000138778	4	104026963	104119566	163	12	898130	5.3888	3.55e-08	CENPE
	ENSG00000151726	4	185676749	185747972	225	27	898130	7.326	1.19e-13	ACSL1
	ENSG00000251139	4	185734773	185742443	14	6	898130	5.0521	2.19e-07	RP11-701P16.2
	ENSG00000154122	5	14704910	14871887	421	43	898130	6.9412	1.94e-12	ANKH
	ENSG00000112996	5	44809027	44820530	15	3	898130	5.5536	1.4e-08	MRPS30
	ENSG00000152684	5	52083774	52099880	36	8	898130	5.8979	1.84e-09	PELO
	ENSG00000185305	5	53179775	53606412	1310	86	898130	8.0747	3.38e-16	ARL15
	ENSG00000225940	5	55807394	55902059	412	58	898130	7.2528	2.04e-13	AC022431.2
	ENSG00000145700	5	74364100	74532703	421	17	898130	4.8026	7.83e-07	ANKRD31
	ENSG00000113161	5	74632154	74657929	43	9	898130	5.6084	1.02e-08	HMGCR
	ENSG00000113163	5	74664311	74807963	246	23	898130	5.2085	9.52e-08	COL4A3BP
	ENSG00000122008	5	74807581	74896969	133	16	898130	5.1929	1.04e-07	POLK
	ENSG00000189045	5	74907284	74967671	151	18	898130	6.8149	4.72e-12	ANKDD1B
	ENSG00000152359	5	74969949	75013313	138	12	898130	7.2751	1.73e-13	POC5
	ENSG00000132837	5	78293438	78531861	588	30	898130	6.6923	1.1e-11	DMGDH
	ENSG00000145692	5	78407602	78428108	53	11	898130	5.5534	1.4e-08	BHMT
	ENSG00000152409	5	78532012	78623038	162	13	898130	5.7463	4.56e-09	JMY
	ENSG00000233828	5	86512423	86534822	30	11	898130	4.6305	1.82e-06	AC008394.1
	ENSG00000173930	5	101569690	101632253	224	27	898130	6.9072	2.47e-12	SLCO4C1
	ENSG00000145730	5	102089685	102366809	648	26	898130	7.3361	1.1e-13	PAM
	ENSG00000145723	5	102421704	102455855	101	6	898130	6.4685	4.95e-11	GIN1
	ENSG00000145725	5	102455853	102548500	200	13	898130	5.2954	5.94e-08	PPIP5K2
	ENSG00000181751	5	102594403	102614361	50	5	898130	4.6496	1.66e-06	C5orf30
	ENSG00000043143	5	133860003	133918918	143	24	898130	5.022	2.56e-07	JADE2
	ENSG00000124782	6	7107830	7252213	264	30	898130	7.5477	2.21e-14	RREB1
	ENSG00000124783	6	7268539	7347679	383	24	898130	6.483	4.5e-11	SSR1
	ENSG00000145996	6	20534688	21232635	2114	76	898130	10.886	6.74e-28	CDKAL1
	ENSG00000204538	6	31105313	31107127	19	9	898130	7.2142	2.71e-13	PSORS1C2
	ENSG00000204536	6	31110216	31126015	152	20	898130	7.8163	2.72e-15	CCHCR1
	ENSG00000137310	6	31126319	31134936	54	10	898130	6.5503	2.87e-11	TCF19
	ENSG00000204531	6	31132119	31148508	165	26	898130	7.0805	7.18e-13	POU5F1
	ENSG00000206344	6	31165537	31171745	77	12	898130	5.2827	6.37e-08	HCG27
	ENSG00000204516	6	31462658	31478901	173	17	898130	6.4626	5.15e-11	MICB
	ENSG00000204511	6	31496494	31498009	19	6	898130	7.3103	1.33e-13	MCCD1
	ENSG00000254870	6	31497996	31514385	87	18	898130	7.4029	6.66e-14	ATP6V1G2-DDX39B
	ENSG00000198563	6	31497996	31510225	70	15	898130	7.2444	2.17e-13	DDX39B
	ENSG00000213760	6	31512239	31516204	14	6	898130	5.8843	2e-09	ATP6V1G2
	ENSG00000204498	6	31514647	31526606	64	17	898130	6.4988	4.05e-11	NFKBIL1
	ENSG00000226979	6	31539831	31542101	11	4	898130	5.9633	1.24e-09	LTA
	ENSG00000204482	6	31553901	31556686	14	8	898130	5.9774	1.13e-09	LST1
	ENSG00000204475	6	31556672	31560762	22	9	898130	5.6537	7.85e-09	NCR3
	ENSG00000204469	6	31588497	31605548	67	16	898130	6.7592	6.94e-12	PRRC2A
	ENSG00000204463	6	31606805	31620482	41	12	898130	6.1094	5e-10	BAG6
	ENSG00000204439	6	31626075	31628549	5	3	898130	5.9542	1.31e-09	C6orf47
	ENSG00000204435	6	31633013	31638120	17	8	898130	4.615	1.97e-06	CSNK2B
	ENSG00000263020	6	31633879	31641323	23	10	898130	5.6933	6.23e-09	CSNK2B-LY6G5B-1181
	ENSG00000240053	6	31637944	31641553	14	6	898130	6.1525	3.81e-10	LY6G5B
	ENSG00000213722	6	31694815	31698394	8	3	898130	6.3016	1.47e-10	DDAH2
	ENSG00000204389	6	31783291	31785723	3	2	898130	4.7746	9e-07	HSPA1A
	ENSG00000204385	6	31830969	31846823	63	12	898130	5.1138	1.58e-07	SLC44A4
	ENSG00000204371	6	31847536	31865464	48	18	898130	5.7859	3.61e-09	EHMT2
	ENSG00000231852	6	32006042	32009447	6	3	898130	4.6345	1.79e-06	CYP21A2
	ENSG00000168477	6	32008931	32083111	162	31	898130	6.3263	1.26e-10	TNXB
	ENSG00000213676	6	32065953	32096030	66	21	898130	7.3329	1.13e-13	ATF6B
	ENSG00000204314	6	32116136	32122150	7	4	898130	8.0988	2.78e-16	PRRT1
	ENSG00000221988	6	32121218	32134011	35	13	898130	6.9131	2.37e-12	PPT2
	ENSG00000258388	6	32121622	32139755	47	15	898130	6.7825	5.91e-12	PPT2-EGFL8
	ENSG00000204310	6	32135989	32145873	20	8	898130	5.6622	7.47e-09	AGPAT1
	ENSG00000204308	6	32146131	32151930	19	6	898130	4.7187	1.19e-06	RNF5
	ENSG00000204305	6	32148745	32152101	11	5	898130	6.3554	1.04e-10	AGER
	ENSG00000213654	6	32158543	32163300	10	4	898130	5.6025	1.06e-08	GPSM3
	ENSG00000204301	6	32162620	32191844	133	25	898130	5.5173	1.72e-08	NOTCH4
	ENSG00000204296	6	32256303	32339684	698	25	898130	7.4089	6.37e-14	C6orf10
	ENSG00000204287	6	32407619	32412823	58	9	898130	6.9656	1.64e-12	HLA-DRA
	ENSG00000198502	6	32485120	32498064	47	15	898130	5.7143	5.51e-09	HLA-DRB5
	ENSG00000196126	6	32546546	32557625	47	11	898130	7.7559	4.39e-15	HLA-DRB1
	ENSG00000196735	6	32595956	32614839	363	22	898130	6.1825	3.15e-10	HLA-DQA1
	ENSG00000179344	6	32627244	32636160	165	19	898130	7.5818	1.7e-14	HLA-DQB1
	ENSG00000137309	6	34204650	34214008	13	4	898130	4.682	1.42e-06	HMGA1
	ENSG00000008196	6	50786436	50815326	68	12	898130	5.9291	1.52e-09	TFAP2B
	ENSG00000112701	6	76311225	76427997	275	19	898130	5.0202	2.58e-07	SENP6
	ENSG00000112742	6	80713604	80752244	142	10	898130	4.6453	1.7e-06	TTK
	ENSG00000178409	6	107386386	107436473	129	20	898130	4.8777	5.37e-07	BEND3
	ENSG00000153989	6	117996665	118031803	96	18	898130	4.7132	1.22e-06	NUS1
	ENSG00000135547	6	126068810	126082415	25	4	898130	5.1223	1.51e-07	HEY2
	ENSG00000203760	6	126661320	126670021	11	4	898130	7.596	1.53e-14	CENPW
	ENSG00000010818	6	143072604	143266338	459	47	898130	4.7017	1.29e-06	HIVEP2
	ENSG00000091844	6	153325594	153452384	401	21	898130	5.5421	1.49e-08	RGS17
	ENSG00000146477	6	160769300	160876014	225	19	898130	5.4829	2.09e-08	SLC22A3
	ENSG00000136267	7	14184674	15014402	2688	149	898130	4.8088	7.59e-07	DGKB
	ENSG00000153814	7	27870192	28220362	920	79	898130	7.1515	4.29e-13	JAZF1
	ENSG00000106113	7	30692200	30739745	127	25	898130	5.3546	4.29e-08	CRHR2
	ENSG00000106631	7	44178463	44180931	9	3	898130	4.6974	1.32e-06	MYL7
	ENSG00000106633	7	44183872	44237769	162	29	898130	6.4367	6.1e-11	GCK
	ENSG00000106636	7	44240567	44253893	33	9	898130	5.0786	1.9e-07	YKT6
	ENSG00000158321	7	69063905	70258054	2466	85	898130	5.2211	8.89e-08	AUTS2
	ENSG00000146830	7	100277130	100287071	29	11	898130	4.7917	8.27e-07	GIGYF1
	ENSG00000130427	7	100318423	100321323	6	3	898130	4.786	8.51e-07	EPO
	ENSG00000128563	7	102004319	102067123	127	12	898130	4.8411	6.45e-07	PRKRIP1
	ENSG00000160991	7	102073553	102097268	56	13	898130	4.7838	8.6e-07	ORAI2
	ENSG00000222011	7	102389418	102449672	94	16	898130	4.7619	9.59e-07	FAM185A
	ENSG00000189056	7	103112231	103629963	1996	107	898130	5.1328	1.43e-07	RELN
	ENSG00000002726	7	150521715	150558592	181	17	898130	5.7235	5.22e-09	AOC1
	ENSG00000009335	7	156931607	157062066	412	17	898130	6.1094	5e-10	UBE3C
	ENSG00000147324	8	8640864	8751155	494	37	898130	5.7357	4.86e-09	MFHAS1
	ENSG00000104626	8	8859657	8974256	430	31	898130	6.3701	9.44e-11	ERI1
	ENSG00000175806	8	9911778	10286401	1598	67	898130	7.1213	5.34e-13	MSRA
	ENSG00000183638	8	10463859	10569697	335	40	898130	5.5375	1.53e-08	RP1L1
	ENSG00000171056	8	10581278	10697357	576	21	898130	6.1705	3.4e-10	SOX7
	ENSG00000258724	8	10582909	10697357	570	19	898130	5.8149	3.03e-09	SOX7
	ENSG00000254093	8	10622473	10697394	416	20	898130	5.8439	2.55e-09	PINX1
	ENSG00000171044	8	10753555	11058875	1088	34	898130	7.4785	3.76e-14	XKR6
	ENSG00000215346	8	10983980	10987745	13	4	898130	6.7316	8.39e-12	AF131215.5
	ENSG00000104643	8	11141925	11185646	118	11	898130	5.851	2.44e-09	MTMR9
	ENSG00000184608	8	11225911	11296167	324	29	898130	6.6609	1.36e-11	C8orf12
	ENSG00000154319	8	11278972	11332224	307	28	898130	5.0366	2.37e-07	FAM167A
	ENSG00000136573	8	11351510	11422113	285	24	898130	5.7414	4.69e-09	BLK
	ENSG00000136574	8	11534468	11617511	271	33	898130	4.6203	1.92e-06	GATA4
	ENSG00000205884	8	11831446	11832108	5	2	898130	5.126	1.48e-07	DEFB136
	ENSG00000172733	8	30853321	30891231	59	13	898130	5.1983	1.01e-07	PURG
	ENSG00000158669	8	41434706	41482520	128	13	898130	5.8394	2.62e-09	AGPAT6
	ENSG00000165066	8	41502697	41508855	20	7	898130	7.7006	6.77e-15	NKX6-3
	ENSG00000029534	8	41510739	41754280	738	69	898130	6.4257	6.56e-11	ANK1
	ENSG00000164941	8	95825539	95893974	203	19	898130	5.6527	7.9e-09	INTS8
	ENSG00000156170	8	95907995	96128683	639	31	898130	7.1262	5.16e-13	NDUFAF6
	ENSG00000164938	8	95938200	95961639	51	7	898130	6.1951	2.91e-10	TP53INP1
	ENSG00000174417	8	110098850	110131813	96	15	898130	5.2506	7.58e-08	TRHR
	ENSG00000104447	8	116420724	116821899	605	28	898130	6.3147	1.35e-10	TRPS1
	ENSG00000170727	8	145486055	145515082	40	6	898130	6.4379	6.06e-11	BOP1
	ENSG00000185122	8	145515280	145538385	40	3	898130	4.8497	6.18e-07	HSF1
	ENSG00000185000	8	145539954	145550573	18	5	898130	7.3415	1.06e-13	DGAT1
	ENSG00000170616	8	145554228	145559943	5	3	898130	5.035	2.39e-07	SCRT1
	ENSG00000147804	8	145635126	145642279	22	8	898130	5.4972	1.93e-08	SLC39A4
	ENSG00000167702	8	145691426	145699585	7	4	898130	4.5912	2.2e-06	KIFC2
	ENSG00000160973	8	145698795	145701718	2	1	898130	4.6019	2.09e-06	FOXH1
	ENSG00000160972	8	145703352	145727504	33	8	898130	4.9213	4.3e-07	PPP1R16A
	ENSG00000160957	8	145736667	145743229	13	3	898130	4.9204	4.32e-07	RECQL4
	ENSG00000160959	8	145743376	145750557	13	6	898130	4.7335	1.1e-06	LRRC14
	ENSG00000254402	8	145747761	145752416	7	4	898130	5.0523	2.18e-07	LRRC24
	ENSG00000198169	8	145946298	145981802	49	14	898130	5.5434	1.48e-08	ZNF251
	ENSG00000196378	8	145998499	146012730	38	5	898130	5.2147	9.2e-08	ZNF34
	ENSG00000107249	9	3824127	4348392	2176	176	898130	6.7993	5.26e-12	GLIS3
	ENSG00000147874	9	19053141	19103117	212	18	898130	5.2839	6.32e-08	HAUS6
	ENSG00000264545	9	21802635	22032985	475	59	898130	6.7496	7.41e-12	RP11-145E5.5
	ENSG00000147889	9	21967751	21995300	40	12	898130	4.6006	2.11e-06	CDKN2A
	ENSG00000147883	9	22002902	22009362	8	3	898130	6.5258	3.38e-11	CDKN2B
	ENSG00000107341	9	33817565	33920402	248	20	898130	4.6928	1.35e-06	UBE2R2
	ENSG00000137073	9	33921691	34048947	355	17	898130	5.1114	1.6e-07	UBAP2
	ENSG00000196781	9	84198598	84304220	343	69	898130	6.1588	3.66e-10	TLE1
	ENSG00000148120	9	97488983	97849441	784	25	898130	5.2376	8.13e-08	C9orf3
	ENSG00000158169	9	97861336	98079991	234	24	898130	4.6968	1.32e-06	FANCC
	ENSG00000196739	9	116917840	117074791	607	87	898130	5.3612	4.13e-08	COL27A1
	ENSG00000056586	9	125606835	125667620	97	14	898130	4.7579	9.78e-07	RC3H2
	ENSG00000186130	9	125670335	125675609	10	4	898130	5	2.87e-07	ZBTB6
	ENSG00000171448	9	125677845	125693779	32	9	898130	4.6388	1.75e-06	ZBTB26
	ENSG00000011454	9	125703112	125867145	251	25	898130	4.8166	7.3e-07	RABGAP1
	ENSG00000165209	9	125871779	126030855	169	26	898130	5.064	2.05e-07	STRBP
	ENSG00000119522	9	126141933	126692431	1267	51	898130	5.1196	1.53e-07	DENND1A
	ENSG00000136944	9	129376722	129463311	252	32	898130	4.7233	1.16e-06	LMX1B
	ENSG00000160360	9	139221932	139254057	124	23	898130	7.3264	1.18e-13	GPSM1
	ENSG00000213221	9	139253932	139258241	20	7	898130	6.1088	5.02e-10	DNLZ
	ENSG00000187796	9	139256355	139268133	43	12	898130	5.8986	1.83e-09	CARD9
	ENSG00000165684	9	139270029	139293249	88	13	898130	4.889	5.07e-07	SNAPC4
	ENSG00000165689	9	139296377	139305061	51	11	898130	5.5933	1.11e-08	SDCCAG3
	ENSG00000148384	9	139323071	139334274	46	9	898130	4.8315	6.78e-07	INPP5E
	ENSG00000148396	9	139334549	139372141	105	20	898130	4.583	2.29e-06	SEC16A
	ENSG00000151465	10	12237964	12292588	136	17	898130	6.1094	5e-10	CDC123
	ENSG00000148572	10	64893050	64914783	39	8	898130	4.8007	7.9e-07	NRBF2
	ENSG00000165476	10	65281123	65384883	241	22	898130	4.7771	8.89e-07	REEP3
	ENSG00000122859	10	71331454	71332994	4	2	898130	4.9575	3.57e-07	NEUROG3
	ENSG00000108175	10	80828792	81076276	813	98	898130	8.3356	3.85e-17	ZMIZ1
	ENSG00000227268	10	89618918	89623194	1	1	898130	4.7534	1e-06	KLLN
	ENSG00000119938	10	93388199	93392811	6	4	898130	4.6602	1.58e-06	PPP1R3C
	ENSG00000174721	10	93666346	93669240	6	3	898130	5.3309	4.89e-08	FGFBP3
	ENSG00000095564	10	93683526	93790082	181	14	898130	6.8823	2.94e-12	BTAF1
	ENSG00000107864	10	93806449	94050844	309	17	898130	6.8382	4.01e-12	CPEB3
	ENSG00000198060	10	94050920	94113721	80	10	898130	6.1094	5e-10	2005-03-01
	ENSG00000119912	10	94211441	94333833	275	23	898130	7.7247	5.6e-15	IDE
	ENSG00000138160	10	94353043	94415150	228	23	898130	6.1094	5e-10	KIF11
	ENSG00000152804	10	94447945	94455403	10	3	898130	7.1924	3.18e-13	HHEX
	ENSG00000166272	10	104503727	104576021	209	23	898130	4.7183	1.19e-06	WBP1L
	ENSG00000148737	10	114710009	114927437	465	74	898130	8.7466	1.1e-18	TCF7L2
	ENSG00000107679	10	124134212	124191867	143	16	898130	6.8712	3.18e-12	PLEKHA1
	ENSG00000167244	11	2150342	2170833	56	14	898130	5.2354	8.23e-08	IGF2
	ENSG00000129965	11	2153768	2182439	77	17	898130	4.8131	7.43e-07	INS-IGF2
	ENSG00000254647	11	2181009	2182571	7	3	898130	4.6659	1.54e-06	INS
	ENSG00000180176	11	2185159	2193107	20	5	898130	5.0041	2.81e-07	TH
	ENSG00000053918	11	2465914	2870339	1145	141	898130	9.1601	2.59e-20	KCNQ1
	ENSG00000152270	11	14665269	14892350	273	21	898130	4.8644	5.74e-07	PDE3B
	ENSG00000110700	11	17095936	17099334	7	3	898130	5.8687	2.2e-09	RPS13
	ENSG00000011405	11	17099277	17229530	236	23	898130	5.4038	3.26e-08	PIK3C2A
	ENSG00000070081	11	17229700	17371521	289	17	898130	5.4116	3.12e-08	NUCB2
	ENSG00000188211	11	17373273	17398888	65	12	898130	7.7972	3.16e-15	NCR3LG1
	ENSG00000187486	11	17407406	17410878	10	4	898130	7.8821	1.61e-15	KCNJ11
	ENSG00000006071	11	17414432	17498449	287	29	898130	4.8668	5.67e-07	ABCC8
	ENSG00000149089	11	34874641	34938046	308	13	898130	5.2982	5.85e-08	APIP
	ENSG00000110435	11	34937376	35042138	406	20	898130	6.1635	3.56e-10	PDHX
	ENSG00000149084	11	43577986	43878167	626	30	898130	6.0103	9.26e-10	HSD17B12
	ENSG00000181830	11	45825623	45834566	31	9	898130	5.1043	1.66e-07	SLC35C1
	ENSG00000121671	11	45868669	45904798	68	13	898130	5.2051	9.7e-08	CRY2
	ENSG00000149187	11	47487496	47587121	118	23	898130	5.367	4e-08	CELF1
	ENSG00000213619	11	47586888	47606114	17	7	898130	6.2373	2.23e-10	NDUFS3
	ENSG00000110536	11	47586982	47595013	7	3	898130	5.1873	1.07e-07	PTPMT1
	ENSG00000109919	11	47638867	47664175	25	8	898130	5.2982	5.85e-08	MTCH2
	ENSG00000165923	11	47681143	47736941	97	12	898130	5.4685	2.27e-08	AGBL2
	ENSG00000109920	11	47738072	47788995	89	12	898130	5.2431	7.9e-08	FNBP4
	ENSG00000030066	11	47799639	47870107	127	14	898130	5.2436	7.87e-08	NUP160
	ENSG00000126391	11	65154070	65180996	36	10	898130	4.7326	1.11e-06	FRMD8
	ENSG00000173727	11	65222728	65234028	23	3	898130	6.7942	5.45e-12	AP000769.1
	ENSG00000142186	11	65292548	65306175	17	6	898130	7.5497	2.18e-14	SCYL1
	ENSG00000168056	11	65306276	65326401	19	5	898130	7.5044	3.09e-14	LTBP3
	ENSG00000173465	11	65337901	65341413	6	2	898130	5.1516	1.29e-07	SSSCA1
	ENSG00000173442	11	65343509	65360121	28	9	898130	5.0207	2.57e-07	EHBP1L1
	ENSG00000173338	11	65360326	65363467	3	2	898130	4.905	4.67e-07	KCNK7
	ENSG00000173327	11	65365226	65382853	32	8	898130	5.2989	5.82e-08	MAP3K11
	ENSG00000197136	11	65383244	65404910	27	8	898130	5.1723	1.16e-07	PCNXL3
	ENSG00000213445	11	65405568	65418401	21	7	898130	5.2446	7.83e-08	SIPA1
	ENSG00000173039	11	65421067	65430565	11	4	898130	4.571	2.43e-06	RELA
	ENSG00000172818	11	65554493	65564690	24	6	898130	5.179	1.12e-07	OVOL1
	ENSG00000110092	11	69455855	69469242	28	7	898130	6.813	4.78e-12	CCND1
	ENSG00000186635	11	72396114	72504644	267	19	898130	7.7471	4.7e-15	ARAP1
	ENSG00000214530	11	72465774	72504726	74	9	898130	5.3258	5.02e-08	STARD10
	ENSG00000168010	11	72525353	72554719	33	15	898130	5.7458	4.57e-09	ATG16L2
	ENSG00000137478	11	72547790	72853306	278	28	898130	6.4374	6.08e-11	FCHSD2
	ENSG00000150672	11	83166055	85338966	5864	179	898130	6.3182	1.32e-10	DLG2
	ENSG00000134640	11	92702886	92718232	43	8	898130	7.6604	9.27e-15	MTNR1B
	ENSG00000166002	11	93211638	93276674	215	21	898130	4.7446	1.04e-06	SMCO4
	ENSG00000137692	11	102932805	102962944	47	8	898130	4.568	2.46e-06	DCUN1D5
	ENSG00000134954	11	128328656	128457453	284	41	898130	5.8245	2.86e-09	ETS1
	ENSG00000118971	12	4382938	4414516	66	18	898130	7.7234	5.66e-15	CCND2
	ENSG00000111641	12	6666029	6677857	17	6	898130	4.965	3.44e-07	NOP2
	ENSG00000111642	12	6679249	6716642	74	9	898130	4.8072	7.65e-07	CHD4
	ENSG00000184574	12	6728001	6745613	27	9	898130	5.096	1.73e-07	LPAR5
	ENSG00000123096	12	26274924	26452223	570	51	898130	5.3602	4.16e-08	SSPN
	ENSG00000174236	12	27849428	27850566	2	1	898130	4.8976	4.85e-07	REP15
	ENSG00000061794	12	27863706	27909228	91	13	898130	6.9332	2.06e-12	MRPS35
	ENSG00000205693	12	27915671	27924209	33	3	898130	7.911	1.28e-15	MANSC4
	ENSG00000087448	12	27932953	27955973	46	12	898130	7.7731	3.83e-15	KLHL42
	ENSG00000149948	12	66217911	66360075	246	39	898130	7.3848	7.63e-14	HMGA2
	ENSG00000197301	12	66245120	66275947	59	11	898130	6.1094	5e-10	RP11-366L20.2
	ENSG00000267942	12	66291518	66317967	41	11	898130	6.4652	5.06e-11	AC090673.2
	ENSG00000258053	12	71441182	71512027	171	14	898130	6.9398	1.96e-12	CTD-2021H9.3
	ENSG00000127324	12	71518865	71835678	926	52	898130	6.8255	4.38e-12	TSPAN8
	ENSG00000111445	12	118451393	118470935	58	14	898130	4.8825	5.24e-07	RFC5
	ENSG00000157837	12	121200313	121342174	416	23	898130	5.9989	9.93e-10	SPPL3
	ENSG00000135100	12	121416346	121440315	92	15	898130	7.4078	6.42e-14	HNF1A
	ENSG00000157895	12	121440225	121454305	57	12	898130	7.6522	9.88e-15	C12orf43
	ENSG00000135114	12	121458095	121477045	51	14	898130	7.552	2.14e-14	OASL
	ENSG00000089041	12	121570622	121623876	252	22	898130	5.025	2.52e-07	P2RX7
	ENSG00000111325	12	123459127	123464590	6	2	898130	4.9599	3.53e-07	OGFOD2
	ENSG00000182196	12	123464607	123467456	1	1	898130	4.9167	4.4e-07	ARL6IP4
	ENSG00000090975	12	123468027	123634562	189	26	898130	5.6924	6.27e-09	PITPNM2
	ENSG00000051825	12	123636867	123728561	239	12	898130	5.8509	2.44e-09	MPHOSPH9
	ENSG00000130921	12	123717463	123742506	74	8	898130	5.5403	1.51e-08	C12orf65
	ENSG00000111328	12	123745528	123756881	28	7	898130	5.1514	1.29e-07	CDK2AP1
	ENSG00000150977	12	123899936	123921264	53	12	898130	4.6009	2.1e-06	RILPL2
	ENSG00000119242	12	124403207	124457378	108	9	898130	4.7002	1.3e-06	CCDC92
	ENSG00000250091	12	124410971	124419531	14	3	898130	4.6021	2.09e-06	DNAH10OS
	ENSG00000179195	12	124456392	124499986	79	9	898130	4.8385	6.54e-07	ZNF664
	ENSG00000178882	12	124457788	124800570	1028	84	898130	5.2904	6.1e-08	FAM101A
	ENSG00000183495	12	132434508	132565005	189	18	898130	4.5785	2.34e-06	EP400
	ENSG00000112787	12	133066137	133161774	381	30	898130	5.8837	2.01e-09	FBRSL1
	ENSG00000256223	12	133707161	133736051	70	8	898130	4.661	1.57e-06	ZNF10
	ENSG00000127870	13	26706253	26796791	340	36	898130	4.6545	1.62e-06	RNF6
	ENSG00000215306	14	23286463	23291750	21	7	898130	5.2836	6.33e-08	AL135998.1
	ENSG00000100567	14	58711549	58738730	49	10	898130	4.9801	3.18e-07	PSMA3
	ENSG00000032219	14	58765103	58840605	92	13	898130	4.9879	3.05e-07	ARID4A
	ENSG00000021645	14	78708734	80330762	3991	217	898130	7.0478	9.09e-13	NRXN3
	ENSG00000100796	14	91923955	91976898	120	10	898130	5.1966	1.01e-07	SMEK1
	ENSG00000268657	14	92038788	92041383	7	3	898130	4.6863	1.39e-06	AL133373.1
	ENSG00000131323	14	103243813	103377837	269	16	898130	4.5568	2.6e-06	TRAF3
	ENSG00000075413	14	103851729	103970168	274	11	898130	5.1342	1.42e-07	MARK3
	ENSG00000166166	14	103995521	104003410	21	4	898130	4.7777	8.86e-07	TRMT61A
	ENSG00000062524	15	41795836	41806085	27	7	898130	6.2266	2.38e-10	LTK
	ENSG00000103932	15	41809374	41836467	69	8	898130	6.3967	7.94e-11	RPAP1
	ENSG00000092445	15	41849873	41871536	36	8	898130	5.6719	7.06e-09	TYRO3
	ENSG00000137802	15	42066632	42120053	86	13	898130	5.77	3.96e-09	MAPKBP1
	ENSG00000243789	15	42120283	42129779	38	7	898130	5.8385	2.63e-09	JMJD7
	ENSG00000243708	15	42120283	42140345	71	10	898130	5.2182	9.03e-08	PLA2G4B
	ENSG00000168970	15	42120293	42140353	71	10	898130	5.2182	9.03e-08	JMJD7-PLA2G4B
	ENSG00000169856	15	53049637	53083273	78	19	898130	5.105	1.65e-07	ONECUT1
	ENSG00000137871	15	56922379	57210769	547	23	898130	4.6264	1.86e-06	ZNF280D
	ENSG00000140262	15	57210821	57591479	934	23	898130	4.5971	2.14e-06	TCF12
	ENSG00000140455	15	63796793	63886839	215	20	898130	5.3795	3.73e-08	USP3
	ENSG00000197361	15	63889552	63894627	10	4	898130	5.1382	1.39e-07	FBXL22
	ENSG00000103657	15	63900817	64126141	551	21	898130	5.714	5.52e-09	HERC1
	ENSG00000140365	15	75628232	75634268	10	6	898130	4.8161	7.32e-07	COMMD4
	ENSG00000169375	15	75661720	75748183	93	11	898130	5.0682	2.01e-07	SIN3A
	ENSG00000169410	15	75759462	75871630	141	14	898130	5.554	1.4e-08	PTPN9
	ENSG00000177971	15	75931426	75941047	13	5	898130	5.2707	6.8e-08	IMP3
	ENSG00000140368	15	77285700	77329673	106	18	898130	5.685	6.54e-09	PSTPIP1
	ENSG00000140391	15	77336359	77376326	32	8	898130	5.7007	5.97e-09	TSPAN3
	ENSG00000173517	15	77400471	77712486	441	24	898130	7.2889	1.56e-13	PEAK1
	ENSG00000140382	15	77712754	77777949	111	11	898130	7.3166	1.27e-13	HMG20A
	ENSG00000169783	15	77905369	78113242	620	40	898130	4.9023	4.74e-07	LINGO1
	ENSG00000156218	15	84322838	84708594	959	44	898130	4.6825	1.42e-06	ADAMTSL3
	ENSG00000157823	15	90373831	90437574	133	12	898130	6.1094	5e-10	AP3S2
	ENSG00000250021	15	90377540	90456114	182	16	898130	7.6451	1.04e-14	C15orf38-AP3S2
	ENSG00000242498	15	90443159	90456188	35	11	898130	6.1094	5e-10	C15orf38
	ENSG00000166965	15	91498100	91506349	32	7	898130	5.5403	1.51e-08	RCCD1
	ENSG00000198901	15	91509270	91538859	101	12	898130	7.1634	3.94e-13	PRC1
	ENSG00000184056	15	91541646	91565833	70	10	898130	4.8342	6.69e-07	VPS33B
	ENSG00000167930	16	284545	319942	93	13	898130	6.9713	1.57e-12	ITFG3
	ENSG00000269881	16	299546	319942	60	8	898130	6.7166	9.3e-12	ITFG3
	ENSG00000103126	16	337440	402673	245	27	898130	4.7063	1.26e-06	AXIN1
	ENSG00000196296	16	28889726	28915830	28	5	898130	5.2727	6.72e-08	ATP2A1
	ENSG00000177548	16	28915742	28947847	35	9	898130	5.1097	1.61e-07	RABEP2
	ENSG00000149932	16	29952206	29984373	45	6	898130	5.857	2.36e-09	TMEM219
	ENSG00000149930	16	29984962	30003582	24	4	898130	5.8768	2.09e-09	TAOK2
	ENSG00000169592	16	30006615	30017114	27	6	898130	5.2512	7.56e-08	INO80E
	ENSG00000149927	16	30016830	30034591	32	4	898130	6.2117	2.62e-10	DOC2A
	ENSG00000149926	16	30035748	30064299	44	6	898130	5.8272	2.82e-09	FAM57B
	ENSG00000149925	16	30064411	30081778	11	4	898130	5.2924	6.03e-08	ALDOA
	ENSG00000149923	16	30087299	30096698	10	3	898130	5.232	8.38e-08	PPP4C
	ENSG00000090238	16	30103635	30108236	7	4	898130	4.903	4.72e-07	YPEL3
	ENSG00000103479	16	53467889	53525561	109	8	898130	5.1151	1.57e-07	RBL2
	ENSG00000166971	16	53524952	53538323	17	4	898130	4.9722	3.31e-07	AKTIP
	ENSG00000140718	16	53737875	54155853	1309	109	898130	7.6269	1.2e-14	FTO
	ENSG00000198373	16	69796209	69975644	459	30	898130	5.5827	1.18e-08	WWP2
	ENSG00000168928	16	75237994	75241083	9	4	898130	7.6226	1.24e-14	CTRB2
	ENSG00000168925	16	75252898	75258822	29	7	898130	5.2838	6.33e-08	CTRB1
	ENSG00000050820	16	75262928	75301951	168	17	898130	5.9013	1.8e-09	BCAR1
	ENSG00000153815	16	81478775	81745367	1107	109	898130	6.6323	1.65e-11	CMIP
	ENSG00000167526	16	89627065	89630950	17	2	898130	4.7126	1.22e-06	RPL13
	ENSG00000074370	17	3827169	3867736	142	17	898130	6.1022	5.23e-10	ATP2A3
	ENSG00000074755	17	3907739	4046314	459	18	898130	6.9902	1.37e-12	ZZEF1
	ENSG00000167740	17	4046462	4090605	130	14	898130	5.5186	1.71e-08	CYB5D2
	ENSG00000185722	17	4067201	4167274	188	16	898130	6.5771	2.4e-11	ANKFY1
	ENSG00000132388	17	4172554	4269923	130	9	898130	5.0619	2.08e-07	UBE2G1
	ENSG00000108557	17	17584787	17714767	186	25	898130	5.9221	1.59e-09	RAI1
	ENSG00000072310	17	17713713	17740325	37	5	898130	5.8545	2.39e-09	SREBF1
	ENSG00000175662	17	17746828	17875736	182	9	898130	5.4765	2.17e-08	TOM1L2
	ENSG00000141034	17	17942606	17971718	50	4	898130	4.6073	2.04e-06	GID4
	ENSG00000265118	17	29632231	29645849	19	3	898130	4.6379	1.76e-06	CTD-2370N5.3
	ENSG00000126860	17	29644578	29648902	10	2	898130	4.6723	1.49e-06	EVI2A
	ENSG00000108753	17	36046435	36105237	169	42	898130	6.9125	2.38e-12	HNF1B
	ENSG00000108306	17	37415384	37558776	289	11	898130	4.6124	1.99e-06	FBXL20
	ENSG00000177469	17	40554470	40575535	77	10	898130	4.7238	1.16e-06	PTRF
	ENSG00000033627	17	40610862	40674629	71	16	898130	6.503	3.94e-11	ATP6V0A1
	ENSG00000108784	17	40688190	40696467	9	4	898130	4.5792	2.33e-06	NAGLU
	ENSG00000108786	17	40701232	40707231	16	4	898130	4.7145	1.21e-06	HSD17B1
	ENSG00000068120	17	40713485	40718295	6	2	898130	5.0613	2.08e-07	COASY
	ENSG00000108788	17	40719086	40725257	13	3	898130	5.5579	1.37e-08	MLX
	ENSG00000141699	17	40731531	40762641	47	7	898130	5.2912	6.08e-08	FAM134C
	ENSG00000037042	17	40811323	40819024	9	3	898130	4.8958	4.89e-07	TUBG2
	ENSG00000068137	17	40819932	40829048	8	4	898130	6.4319	6.3e-11	PLEKHH3
	ENSG00000176563	17	40950810	40963605	7	3	898130	5.6232	9.37e-09	CNTD1
	ENSG00000005243	17	46103533	46115392	24	9	898130	4.9827	3.14e-07	COPZ2
	ENSG00000082641	17	46125691	46138849	23	7	898130	4.7092	1.24e-06	NFE2L1
	ENSG00000108468	17	46147414	46178883	89	12	898130	4.6362	1.77e-06	CBX1
	ENSG00000170703	17	46839597	46894576	146	16	898130	6.3021	1.47e-10	TTLL6
	ENSG00000159199	17	46970127	46973233	6	2	898130	6.2687	1.82e-10	ATP5G1
	ENSG00000159202	17	46985731	47006418	50	3	898130	7.1717	3.7e-13	UBE2Z
	ENSG00000159210	17	47006678	47022479	51	7	898130	7.1924	3.18e-13	SNF8
	ENSG00000159224	17	47035916	47045958	35	5	898130	7.1545	4.2e-13	GIP
	ENSG00000159217	17	47074774	47133012	98	16	898130	6.7687	6.5e-12	IGF2BP1
	ENSG00000159640	17	61554422	61599205	98	10	898130	4.7092	1.24e-06	ACE
	ENSG00000264813	17	61562184	61599209	86	9	898130	4.6657	1.54e-06	ACE
	ENSG00000136485	17	61627822	61671639	45	13	898130	5.1775	1.12e-07	DCAF7
	ENSG00000171634	17	65821640	65980494	270	15	898130	6.762	6.8e-12	BPTF
	ENSG00000186665	17	65987217	65989765	2	1	898130	4.8862	5.14e-07	C17orf58
	ENSG00000182481	17	66031635	66042958	36	5	898130	4.8961	4.89e-07	KPNA2
	ENSG00000101746	18	31431064	31804916	769	44	898130	5.1679	1.18e-07	NOL4
	ENSG00000134030	18	46065417	46389588	1055	122	898130	4.7004	1.3e-06	CTIF
	ENSG00000196628	18	52889562	53332018	693	54	898130	5.9686	1.2e-09	TCF4
	ENSG00000166603	18	58038564	58040001	3	2	898130	5.6879	6.43e-09	MC4R
	ENSG00000171791	18	60790579	60987361	571	89	898130	5.255	7.4e-08	BCL2
	ENSG00000171105	19	7112266	7294045	729	77	898130	5.7512	4.43e-09	INSR
	ENSG00000214248	19	7963689	7968427	13	4	898130	5.1065	1.64e-07	AC010336.1
	ENSG00000076984	19	7968728	7979363	36	12	898130	6.3456	1.11e-10	MAP2K7
	ENSG00000268744	19	12490003	12512088	35	5	898130	4.948	3.75e-07	CTD-3105H18.14
	ENSG00000196466	19	12500830	12512085	10	3	898130	4.8097	7.56e-07	ZNF799
	ENSG00000105607	19	13001840	13025021	41	9	898130	6.6877	1.13e-11	GCDH
	ENSG00000161860	19	13009600	13030090	36	9	898130	6.6038	2e-11	SYCE2
	ENSG00000179115	19	13033293	13044851	21	6	898130	7.092	6.61e-13	FARSA
	ENSG00000179218	19	13049392	13055303	6	3	898130	6.2417	2.16e-10	CALR
	ENSG00000179262	19	13056669	13064456	13	6	898130	6.6805	1.19e-11	RAD23A
	ENSG00000213996	19	19375173	19384200	26	6	898130	4.674	1.48e-06	TM6SF2
	ENSG00000105705	19	19386827	19431653	103	13	898130	5.2225	8.83e-08	SUGP1
	ENSG00000129933	19	19431490	19469563	79	11	898130	5.6223	9.42e-09	MAU2
	ENSG00000167491	19	19496635	19619740	204	18	898130	4.9026	4.73e-07	GATAD2A
	ENSG00000105717	19	19672522	19729725	85	14	898130	5.3289	4.94e-08	PBX4
	ENSG00000124299	19	33877856	34012700	601	31	898130	4.8901	5.04e-07	PEPD
	ENSG00000130204	19	45393826	45406946	52	11	898130	6.3087	1.41e-10	TOMM40
	ENSG00000130203	19	45409011	45412650	6	3	898130	7.7394	5e-15	APOE
	ENSG00000130208	19	45417504	45422606	9	4	898130	7.101	6.19e-13	APOC1
	ENSG00000125746	19	46110252	46148887	94	15	898130	5.8124	3.08e-09	EML2
	ENSG00000010310	19	46171502	46186982	27	6	898130	7.2958	1.48e-13	GIPR
	ENSG00000125743	19	46190712	46195827	6	2	898130	6.9223	2.22e-12	SNRPD2
	ENSG00000011478	19	46195741	46207247	24	8	898130	5.6693	7.17e-09	QPCTL
	ENSG00000177051	19	46213887	46234162	27	11	898130	4.6601	1.58e-06	FBXO46
	ENSG00000130749	19	47567444	47617009	70	12	898130	6.3305	1.22e-10	ZC3H4
	ENSG00000101421	20	32399110	32442172	41	8	898130	5.0614	2.08e-07	CHMP4B
	ENSG00000125970	20	32581452	32696114	140	14	898130	5.991	1.04e-09	RALY
	ENSG00000125977	20	32676104	32700138	24	6	898130	5.8501	2.46e-09	EIF2S2
	ENSG00000101052	20	42219571	42275936	136	11	898130	4.7831	8.63e-07	IFT52
	ENSG00000101076	20	42984340	43061485	218	38	898130	5.7574	4.27e-09	HNF4A
	ENSG00000064655	20	45523263	45817492	921	92	898130	5.6443	8.29e-09	EYA2
	ENSG00000172216	20	48807376	48809212	1	1	898130	5.1993	1e-07	CEBPB
	ENSG00000087460	20	57414773	57486247	175	36	898130	6.5878	2.23e-11	GNAS
	ENSG00000184076	22	30163358	30166402	5	2	898130	5.5858	1.16e-08	UQCR10
	ENSG00000100325	22	30184597	30234271	130	15	898130	5.0979	1.72e-07	ASCC2
	ENSG00000100330	22	30279144	30426855	347	25	898130	5.9378	1.44e-09	MTMR3
	ENSG00000176635	22	30476163	30573064	198	22	898130	6.1419	4.08e-10	HORMAD2
	ENSG00000100170	22	32439019	32509016	183	11	898130	5.3093	5.5e-08	SLC5A1
	ENSG00000205856	22	32544993	32555309	35	10	898130	4.8728	5.5e-07	C22orf42
	ENSG00000100393	22	41487790	41576081	143	16	898130	5.0483	2.23e-07	EP300
	ENSG00000100395	22	41601209	41627275	87	6	898130	4.9312	4.09e-07	L3MBTL2
	ENSG00000100399	22	41625517	41636938	16	3	898130	4.7887	8.39e-07	CHADL
	ENSG00000100344	22	44319619	44360368	169	16	898130	5.8567	2.36e-09	PNPLA3
	ENSG00000100347	22	44351301	44406411	197	25	898130	5.4131	3.1e-08	SAMM50
	ENSG00000198355	22	50354161	50357728	9	2	898130	5.9883	1.06e-09	PIM3
	ENSG00000188263	22	50432942	50451088	60	10	898130	6.28	1.69e-10	IL17REL
	(B) T2D GWAS adjusted for body mass index
	GENE	CHR	START	STOP	NSNPS	NPARAM	N	ZSTAT	P	SYMBOL
	ENSG00000127603	1	39546988	39952849	751	31	898130	7.6564	9.5596e-15	MACF1
	ENSG00000255103	1	39876151	39882154	9	4	898130	7.0403	9.5945e-13	KIAA0754
	ENSG00000183682	1	39957318	39991607	63	14	898130	5.1171	1.551e-07	BMP8A
	ENSG00000090621	1	40026488	40042462	34	9	898130	7.6975	6.9389e-15	PABPC4
	ENSG00000185104	1	50905150	51425935	669	25	898130	5.8989	1.8302e-09	FAF1
	ENSG00000123080	1	51426417	51440305	13	4	898130	5.4982	1.9184e-08	CDKN2C
	ENSG00000134256	1	117544382	117579167	95	21	898130	5.1374	1.3928e-07	CD101
	ENSG00000134249	1	120436156	120439118	4	1	898130	6.6517	1.4486e-11	ADAM30
	ENSG00000134250	1	120454176	120612240	130	13	898130	7.2162	2.6723e-13	NOTCH2
	ENSG00000117707	1	214156524	214214595	129	21	898130	7.476	3.8303e-14	PROX1
	ENSG00000119772	2	25455845	25565459	192	37	898130	5.3542	4.2974e-08	DNMT3A
	ENSG00000115204	2	27532360	27548547	22	9	898130	4.7657	9.4104e-07	MPV17
	ENSG00000115207	2	27548716	27579868	23	6	898130	5.9347	1.4717e-09	GTF3C2
	ENSG00000115211	2	27587219	27593353	10	6	898130	5.5186	1.709e-08	EIF2B4
	ENSG00000115234	2	27593389	27599995	8	2	898130	6.3498	1.0783e-10	SNX17
	ENSG00000163795	2	27600098	27603657	3	2	898130	4.8577	5.9375e-07	ZNF513
	ENSG00000115241	2	27604061	27632554	37	6	898130	5.4065	3.2132e-08	PPM1G
	ENSG00000115216	2	27650657	27665126	16	3	898130	5.51	1.7944e-08	NRBP1
	ENSG00000157992	2	27665233	27669348	5	3	898130	5.6528	7.8931e-09	KRTCAP3
	ENSG00000138002	2	27667238	27712656	65	8	898130	5.6902	6.3456e-09	IFT172
	ENSG00000115226	2	27714750	27718112	5	1	898130	4.9299	4.1143e-07	FNDC4
	ENSG00000084734	2	27719709	27746554	43	8	898130	7.1587	4.0729e-13	GCKR
	ENSG00000205334	2	27928653	27938599	14	5	898130	5.0307	2.4437e-07	AC074091.13
	ENSG00000115970	2	43393800	43823185	1099	36	898130	8.9022	2.7366e-19	THADA
	ENSG00000152518	2	43449541	43453748	9	4	898130	7.0891	6.749e-13	ZFP36L2
	ENSG00000011523	2	65283500	65314138	89	14	898130	5.5807	1.198e-08	CEP68
	ENSG00000198369	2	65537985	65659771	349	24	898130	5.4488	2.5356e-08	SPRED2
	ENSG00000153094	2	111876955	111926024	95	14	898130	5.3447	4.5295e-08	BCL2L11
	ENSG00000153214	2	112812800	112876895	168	25	898130	4.7925	8.2352e-07	TMEM87B
	ENSG00000115165	2	158271131	158345473	159	24	898130	5.4257	2.8859e-08	CYTIP
	ENSG00000082438	2	165510134	165700189	523	29	898130	7.7206	5.7893e-15	COBLL1
	ENSG00000169507	2	165752696	165812035	180	20	898130	5.1137	1.5797e-07	SLC38A11
	ENSG00000157150	3	12194551	12200851	17	6	898130	7.2337	2.3498e-13	TIMP4
	ENSG00000132170	3	12328867	12475855	343	28	898130	7.7424	4.8779e-15	PPARG
	ENSG00000182247	3	23244511	23633284	1221	27	898130	7.9348	1.0544e-15	UBE2E2
	ENSG00000160801	3	46919236	46945287	50	12	898130	4.8652	5.717e-07	PTH1R
	ENSG00000268537	3	46927699	46930171	4	2	898130	4.9547	3.6227e-07	AC109583.1
	ENSG00000160799	3	46963216	47023500	76	10	898130	5.8105	3.1145e-09	CCDC12
	ENSG00000160796	3	47021173	47051193	44	6	898130	5.6368	8.6607e-09	NBEAL2
	ENSG00000181555	3	47057919	47205457	179	15	898130	5.6705	7.1192e-09	SETD2
	ENSG00000088727	3	47269516	47324941	69	11	898130	5.1571	1.2538e-07	KIF9
	ENSG00000114648	3	47324407	47388306	57	13	898130	4.8686	5.6182e-07	KLHL18
	ENSG00000076201	3	47422501	47454931	37	6	898130	4.947	3.768e-07	PTPN23
	ENSG00000114650	3	47455203	47518616	59	9	898130	5.0961	1.7338e-07	SCAP
	ENSG00000163832	3	47537130	47555251	25	8	898130	4.9887	3.0387e-07	ELP6
	ENSG00000163635	3	63850233	63989138	236	30	898130	5.0588	2.1091e-07	ATXN7
	ENSG00000163636	3	63996225	64009658	34	9	898130	6.049	7.2883e-10	PSMD6
	ENSG00000173175	3	123001143	123168605	390	30	898130	7.4849	3.5796e-14	ADCY5
	ENSG00000221955	3	124801480	124998021	710	74	898130	5.1224	1.5087e-07	SLC12A8
	ENSG00000158186	3	138066539	138124375	133	12	898130	4.984	3.1147e-07	MRAS
	ENSG00000177311	3	141043055	141168634	270	25	898130	5.7138	5.5238e-09	ZBTB38
	ENSG00000169860	3	152552736	152555841	6	2	898130	4.7569	9.8294e-07	P2RY1
	ENSG00000163584	3	170582664	170588272	12	2	898130	5.9559	1.2932e-09	RPL22L1
	ENSG00000163577	3	170606204	170626482	36	6	898130	6.7892	5.6379e-12	EIF5A2
	ENSG00000163581	3	170714137	170744539	78	7	898130	6.9935	1.3406e-12	SLC2A2
	ENSG00000073792	3	185361527	185542844	270	29	898130	9.0038	1.0903e-19	IGF2BP2
	ENSG00000163915	3	185430316	185447575	21	6	898130	5.0551	2.1512e-07	C3orf65
	ENSG00000073849	3	186648274	186796341	564	68	898130	7.7043	6.5773e-15	ST6GAL1
	ENSG00000185619	4	699537	764428	233	31	898130	5.3373	4.7174e-08	PCGF3
	ENSG00000109501	4	6271576	6304992	165	10	898130	6.1094	5e-10	WFS1
	ENSG00000145284	4	83550692	83720010	775	53	898130	4.7014	1.2922e-06	SCD5
	ENSG00000151726	4	185676749	185747972	225	27	898130	6.4934	4.1949e-11	ACSL1
	ENSG00000251139	4	185734773	185742443	14	6	898130	4.9401	3.904e-07	RP11-701P16.2
	ENSG00000154122	5	14704910	14871887	421	43	898130	6.7643	6.6982e-12	ANKH
	ENSG00000112996	5	44809027	44820530	15	3	898130	4.7647	9.4572e-07	MRPS30
	ENSG00000152684	5	52083774	52099880	36	8	898130	5.1715	1.1613e-07	PELO
	ENSG00000185305	5	53179775	53606412	1310	86	898130	7.139	4.6998e-13	ARL15
	ENSG00000225940	5	55807394	55902059	412	58	898130	7.2331	2.3601e-13	AC022431.2
	ENSG00000132837	5	78293438	78531861	588	30	898130	5.5259	1.6385e-08	DMGDH
	ENSG00000173930	5	101569690	101632253	224	27	898130	5.9522	1.3227e-09	SLCO4C1
	ENSG00000268424	5	101569696	101571279	4	2	898130	4.7361	1.0895e-06	AC008948.1
	ENSG00000145730	5	102089685	102366809	648	26	898130	6.817	4.6492e-12	PAM
	ENSG00000145723	5	102421704	102455855	101	6	898130	6.1345	4.2704e-10	GIN1
	ENSG00000145725	5	102455853	102548500	200	13	898130	4.9923	2.9837e-07	PPIP5K2
	ENSG00000043143	5	133860003	133918918	143	24	898130	6.2806	1.6865e-10	JADE2
	ENSG00000124782	6	7107830	7252213	264	30	898130	7.2619	1.9088e-13	RREB1
	ENSG00000124783	6	7268539	7347679	383	24	898130	5.8721	2.1521e-09	SSR1
	ENSG00000112242	6	20402398	20493941	187	34	898130	4.5872	2.2456e-06	E2F3
	ENSG00000145996	6	20534688	21232635	2114	76	898130	11.124	4.7999e-29	CDKAL1
	ENSG00000204538	6	31105313	31107127	19	9	898130	6.2262	2.3893e-10	PSORS1C2
	ENSG00000204536	6	31110216	31126015	152	20	898130	6.9889	1.3854e-12	CCHCR1
	ENSG00000137310	6	31126319	31134936	54	10	898130	6.0162	8.9303e-10	TCF19
	ENSG00000204531	6	31132119	31148508	165	26	898130	6.7922	5.5204e-12	POU5F1
	ENSG00000206344	6	31165537	31171745	77	12	898130	5.4615	2.3605e-08	HCG27
	ENSG00000204516	6	31462658	31478901	173	17	898130	5.636	8.7015e-09	MICB
	ENSG00000204511	6	31496494	31498009	19	6	898130	6.7111	9.6577e-12	MCCD1
	ENSG00000254870	6	31497996	31514385	87	18	898130	6.7311	8.4192e-12	ATP6V1G2-DDX39B
	ENSG00000198563	6	31497996	31510225	70	15	898130	6.6003	2.0517e-11	DDX39B
	ENSG00000213760	6	31512239	31516204	14	6	898130	5.2021	9.8538e-08	ATP6V1G2
	ENSG00000204498	6	31514647	31526606	64	17	898130	6.003	9.6856e-10	NFKBIL1
	ENSG00000226979	6	31539831	31542101	11	4	898130	5.0491	2.2193e-07	LTA
	ENSG00000204482	6	31553901	31556686	14	8	898130	4.9052	4.6661e-07	LST1
	ENSG00000204475	6	31556672	31560762	22	9	898130	5.0902	1.7882e-07	NCR3
	ENSG00000204469	6	31588497	31605548	67	16	898130	5.3723	3.8876e-08	PRRC2A
	ENSG00000204463	6	31606805	31620482	41	12	898130	7.6558	9.6034e-15	BAG6
	ENSG00000263020	6	31633879	31641323	23	10	898130	4.7629	9.5394e-07	CSNK2B-LY6G5B-1181
	ENSG00000240053	6	31637944	31641553	14	6	898130	5.0018	2.8398e-07	LY6G5B
	ENSG00000213722	6	31694815	31698394	8	3	898130	5.4645	2.3208e-08	DDAH2
	ENSG00000204385	6	31830969	31846823	63	12	898130	5.2546	7.419e-08	SLC44A4
	ENSG00000204371	6	31847536	31865464	48	18	898130	6.3592	1.0137e-10	EHMT2
	ENSG00000231852	6	32006042	32009447	6	3	898130	4.6292	1.8353e-06	CYP21A2
	ENSG00000168477	6	32008931	32083111	162	31	898130	5.4173	3.0259e-08	TNXB
	ENSG00000213676	6	32065953	32096030	66	21	898130	6.3091	1.403e-10	ATF6B
	ENSG00000204314	6	32116136	32122150	7	4	898130	7.7559	4.3854e-15	PRRT1
	ENSG00000221988	6	32121218	32134011	35	13	898130	5.7997	3.3224e-09	PPT2
	ENSG00000258388	6	32121622	32139755	47	15	898130	5.6828	6.6254e-09	PPT2-EGFL8
	ENSG00000204310	6	32135989	32145873	20	8	898130	4.9542	3.6313e-07	AGPAT1
	ENSG00000204305	6	32148745	32152101	11	5	898130	5.0472	2.2411e-07	AGER
	ENSG00000204301	6	32162620	32191844	133	25	898130	4.783	8.6354e-07	NOTCH4
	ENSG00000204296	6	32256303	32339684	698	25	898130	5.7059	5.7849e-09	C6orf10
	ENSG00000204287	6	32407619	32412823	58	9	898130	5.5938	1.1109e-08	HLA-DRA
	ENSG00000196126	6	32546546	32557625	47	11	898130	7.795	3.2196e-15	HLA-DRB1
	ENSG00000196735	6	32595956	32614839	363	22	898130	5.3763	3.801e-08	HLA-DQA1
	ENSG00000179344	6	32627244	32636160	165	19	898130	6.7376	8.0527e-12	HLA-DQB1
	ENSG00000250264	6	32781544	32806599	220	29	898130	4.6777	1.4503e-06	TAP2
	ENSG00000137309	6	34204650	34214008	13	4	898130	6.0894	5.6674e-10	HMGA1
	ENSG00000203760	6	126661320	126670021	11	4	898130	7.2332	2.3592e-13	CENPW
	ENSG00000198945	6	130334844	130462594	321	24	898130	4.665	1.5427e-06	L3MBTL3
	ENSG00000146477	6	160769300	160876014	225	19	898130	6.2232	2.4362e-10	SLC22A3
	ENSG00000153814	7	27870192	28220362	920	79	898130	6.7798	6.0161e-12	JAZF1
	ENSG00000106631	7	44178463	44180931	9	3	898130	4.5744	2.3881e-06	MYL7
	ENSG00000106633	7	44183872	44237769	162	29	898130	6.6189	1.8098e-11	GCK
	ENSG00000106636	7	44240567	44253893	33	9	898130	5.0025	2.8294e-07	YKT6
	ENSG00000146830	7	100277130	100287071	29	11	898130	4.8209	7.1452e-07	GIGYF1
	ENSG00000002726	7	150521715	150558592	181	17	898130	5.3033	5.686e-08	AOC1
	ENSG00000009335	7	156931607	157062066	412	17	898130	7.4551	4.4891e-14	UBE3C
	ENSG00000158669	8	41434706	41482520	128	13	898130	5.7382	4.7833e-09	AGPAT6
	ENSG00000165066	8	41502697	41508855	20	7	898130	7.7592	4.2744e-15	NKX6-3
	ENSG00000029534	8	41510739	41754280	738	69	898130	6.4815	4.5409e-11	ANK1
	ENSG00000164941	8	95825539	95893974	203	19	898130	4.6329	1.8027e-06	INTS8
	ENSG00000156170	8	95907995	96128683	639	31	898130	5.5565	1.3763e-08	NDUFAF6
	ENSG00000164938	8	95938200	95961639	51	7	898130	5.6266	9.1906e-09	TP53INP1
	ENSG00000164756	8	117962512	118188953	440	30	898130	4.6992	1.3057e-06	SLC30A8
	ENSG00000170727	8	145486055	145515082	40	6	898130	6.6588	1.3803e-11	BOP1
	ENSG00000185122	8	145515280	145538385	40	3	898130	4.8133	7.4241e-07	HSF1
	ENSG00000185000	8	145539954	145550573	18	5	898130	7.6099	1.3711e-14	DGAT1
	ENSG00000170616	8	145554228	145559943	5	3	898130	5.3236	5.0863e-08	SCRT1
	ENSG00000147804	8	145635126	145642279	22	8	898130	5.4643	2.3236e-08	SLC39A4
	ENSG00000160972	8	145703352	145727504	33	8	898130	4.6377	1.7616e-06	PPP1R16A
	ENSG00000198169	8	145946298	145981802	49	14	898130	5.7919	3.4799e-09	ZNF251
	ENSG00000196378	8	145998499	146012730	38	5	898130	5.4113	3.1292e-08	ZNF34
	ENSG00000161016	8	146015150	146017972	7	3	898130	4.7253	1.1486e-06	RPL8
	ENSG00000107249	9	3824127	4348392	2176	176	898130	5.3392	4.6678e-08	GLIS3
	ENSG00000155875	9	18927656	19033251	558	24	898130	4.7498	1.0183e-06	FAM154A
	ENSG00000147874	9	19053141	19103117	212	18	898130	5.4274	2.8598e-08	HAUS6
	ENSG00000264545	9	21802635	22032985	475	59	898130	5.3471	4.4697e-08	RP11-145E5.5
	ENSG00000147883	9	22002902	22009362	8	3	898130	6.4978	4.0743e-11	CDKN2B
	ENSG00000196781	9	84198598	84304220	343	69	898130	7.1102	5.7937e-13	TLE1
	ENSG00000196739	9	116917840	117074791	607	87	898130	5.1849	1.0806e-07	COL27A1
	ENSG00000160360	9	139221932	139254057	124	23	898130	7.7481	4.6629e-15	GPSM1
	ENSG00000213221	9	139253932	139258241	20	7	898130	5.5326	1.5779e-08	DNLZ
	ENSG00000187796	9	139256355	139268133	43	12	898130	5.5183	1.7113e-08	CARD9
	ENSG00000165689	9	139296377	139305061	51	11	898130	6.0466	7.3987e-10	SDCCAG3
	ENSG00000148384	9	139323071	139334274	46	9	898130	4.619	1.9283e-06	INPP5E
	ENSG00000151465	10	12237964	12292588	136	17	898130	7.3226	1.2157e-13	CDC123
	ENSG00000122859	10	71331454	71332994	4	2	898130	5.1465	1.3271e-07	NEUROG3
	ENSG00000235645	10	71444655	71452208	39	7	898130	4.728	1.1334e-06	RP11-242G20.1
	ENSG00000108175	10	80828792	81076276	813	98	898130	8.3206	4.3775e-17	ZMIZ1
	ENSG00000227268	10	89618918	89623194	1	1	898130	4.9728	3.3e-07	KLLN
	ENSG00000119938	10	93388199	93392811	6	4	898130	4.5636	2.5137e-06	PPP1R3C
	ENSG00000095564	10	93683526	93790082	181	14	898130	5.0281	2.4765e-07	BTAF1
	ENSG00000107864	10	93806449	94050844	309	17	898130	5.0227	2.5477e-07	CPEB3
	ENSG00000198060	10	94050920	94113721	80	10	898130	6.2708	1.7956e-10	2005-03-01
	ENSG00000119912	10	94211441	94333833	275	23	898130	7.3067	1.3692e-13	IDE
	ENSG00000138160	10	94353043	94415150	228	23	898130	6.1094	5e-10	KIF11
	ENSG00000152804	10	94447945	94455403	10	3	898130	6.7976	5.3201e-12	HHEX
	ENSG00000148737	10	114710009	114927437	476	70	898130	8.4414	1.5681e-17	TCF7L2
	ENSG00000107679	10	124134212	124191867	143	16	898130	6.1041	5.1677e-10	PLEKHA1
	ENSG00000180176	11	2185159	2193107	20	5	898130	4.6368	1.7695e-06	TH
	ENSG00000053918	11	2465914	2870339	1145	141	898130	10.747	3.0501e-27	KCNQ1
	ENSG00000110700	11	17095936	17099334	7	3	898130	5.8914	1.9143e-09	RPS13
	ENSG00000011405	11	17099277	17229530	236	23	898130	5.5694	1.2779e-08	PIK3C2A
	ENSG00000070081	11	17229700	17371521	289	17	898130	5.5475	1.4491e-08	NUCB2
	ENSG00000188211	11	17373273	17398888	65	12	898130	7.4456	4.8239e-14	NCR3LG1
	ENSG00000187486	11	17407406	17410878	10	4	898130	7.8778	1.6653e-15	KCNJ11
	ENSG00000110435	11	34937376	35042138	406	20	898130	5.3147	5.3422e-08	PDHX
	ENSG00000121671	11	45868669	45904798	68	13	898130	4.557	2.595e-06	CRY2
	ENSG00000126391	11	65154070	65180996	36	10	898130	5.0959	1.7354e-07	FRMD8
	ENSG00000173727	11	65222728	65234028	23	3	898130	6.0038	9.6378e-10	AP000769.1
	ENSG00000142186	11	65292548	65306175	17	6	898130	6.2592	1.9348e-10	SCYL1
	ENSG00000168056	11	65306276	65326401	19	5	898130	6.6399	1.5697e-11	LTBP3
	ENSG00000173465	11	65337901	65341413	6	2	898130	5.2132	9.2795e-08	SSSCA1
	ENSG00000173442	11	65343509	65360121	28	9	898130	4.7706	9.1828e-07	EHBP1L1
	ENSG00000197136	11	65383244	65404910	27	8	898130	4.7569	9.8316e-07	PCNXL3
	ENSG00000213445	11	65405568	65418401	21	7	898130	5.4304	2.8107e-08	SIPA1
	ENSG00000173039	11	65421067	65430565	11	4	898130	5.0547	2.1557e-07	RELA
	ENSG00000172818	11	65554493	65564690	24	6	898130	5.2564	7.344e-08	OVOL1
	ENSG00000110092	11	69455855	69469242	28	7	898130	5.1358	1.4048e-07	CCND1
	ENSG00000186635	11	72396114	72504644	267	19	898130	7.8987	1.4087e-15	ARAP1
	ENSG00000214530	11	72465774	72504726	74	9	898130	5.5087	1.8077e-08	STARD10
	ENSG00000168010	11	72525353	72554719	33	15	898130	6.1311	4.3624e-10	ATG16L2
	ENSG00000137478	11	72547790	72853306	278	28	898130	6.4622	5.1601e-11	FCHSD2
	ENSG00000134640	11	92702886	92718232	43	8	898130	7.8865	1.5543e-15	MTNR1B
	ENSG00000137692	11	102932805	102962944	47	8	898130	5.1625	1.2187e-07	DCUN1D5
	ENSG00000134954	11	128328656	128457453	284	41	898130	5.1655	1.1987e-07	ETS1
	ENSG00000118971	12	4382938	4414516	66	18	898130	7.5471	2.226e-14	CCND2
	ENSG00000078237	12	4430371	4462338	82	13	898130	4.5725	2.4092e-06	C12orf5
	ENSG00000123096	12	26274924	26452223	570	51	898130	5.5287	1.6134e-08	SSPN
	ENSG00000061794	12	27863706	27909228	91	13	898130	4.9617	3.4934e-07	MRPS35
	ENSG00000205693	12	27915671	27924209	33	3	898130	6.9211	2.2403e-12	MANSC4
	ENSG00000087448	12	27932953	27955973	46	12	898130	7.1604	4.0207e-13	KLHL42
	ENSG00000149948	12	66217911	66360075	246	39	898130	6.1094	5e-10	HMGA2
	ENSG00000197301	12	66245120	66275947	59	11	898130	7.4942	3.3362e-14	RP11-366L20.2
	ENSG00000267942	12	66291518	66317967	41	11	898130	5.8454	2.5269e-09	AC090673.2
	ENSG00000258053	12	71441182	71512027	171	14	898130	5.9335	1.4826e-09	CTD-2021H9.3
	ENSG00000127324	12	71518865	71835678	926	52	898130	6.4777	4.6564e-11	TSPAN8
	ENSG00000111445	12	118451393	118470935	58	14	898130	5.5686	1.2839e-08	RFC5
	ENSG00000176871	12	118470712	118500235	67	8	898130	5.0796	1.8916e-07	WSB2
	ENSG00000157837	12	121200313	121342174	416	23	898130	4.5925	2.1899e-06	SPPL3
	ENSG00000135100	12	121416346	121440315	92	15	898130	6.2982	1.5055e-10	HNF1A
	ENSG00000157895	12	121440225	121454305	57	12	898130	6.1192	4.7019e-10	C12orf43
	ENSG00000135114	12	121458095	121477045	51	14	898130	6.1109	4.9524e-10	OASL
	ENSG00000089094	12	121866900	122018920	279	27	898130	5.0394	2.3354e-07	KDM2B
	ENSG00000111325	12	123459127	123464590	6	2	898130	4.9683	3.3774e-07	OGFOD2
	ENSG00000182196	12	123464607	123467456	1	1	898130	4.6708	1.5e-06	ARL6IP4
	ENSG00000090975	12	123468027	123634562	189	26	898130	5.4021	3.2928e-08	PITPNM2
	ENSG00000051825	12	123636867	123728561	239	12	898130	5.5466	1.4566e-08	MPHOSPH9
	ENSG00000130921	12	123717463	123742506	74	8	898130	5.3939	3.4482e-08	C12orf65
	ENSG00000111328	12	123745528	123756881	28	7	898130	4.9737	3.2845e-07	CDK2AP1
	ENSG00000119242	12	124403207	124457378	108	9	898130	5.8429	2.5649e-09	CCDC92
	ENSG00000250091	12	124410971	124419531	14	3	898130	5.6879	6.4307e-09	DNAH10OS
	ENSG00000179195	12	124456392	124499986	79	9	898130	6.0113	9.2029e-10	ZNF664
	ENSG00000178882	12	124457788	124800570	1028	84	898130	6.5453	2.9688e-11	FAM101A
	ENSG00000176124	13	50656307	51297372	1545	91	898130	4.5571	2.5937e-06	DLEU1
	ENSG00000215306	14	23286463	23291750	21	7	898130	5.4702	2.2474e-08	AL135998.1
	ENSG00000100784	14	91336799	91526980	400	26	898130	4.8347	6.6673e-07	RPS6KA5
	ENSG00000100796	14	91923955	91976898	120	10	898130	4.6242	1.8803e-06	SMEK1
	ENSG00000104081	15	40380091	40401093	43	12	898130	5.1415	1.3625e-07	BMF
	ENSG00000062524	15	41795836	41806085	27	7	898130	5.2491	7.6437e-08	LTK
	ENSG00000103932	15	41809374	41836467	69	8	898130	5.0382	2.3494e-07	RPAP1
	ENSG00000092445	15	41849873	41871536	36	8	898130	4.8019	7.8591e-07	TYRO3
	ENSG00000137802	15	42066632	42120053	86	13	898130	5.3685	3.9695e-08	MAPKBP1
	ENSG00000243789	15	42120283	42129779	38	7	898130	5.2338	8.3009e-08	JMJD7
	ENSG00000243708	15	42120283	42140345	71	10	898130	4.9992	2.8789e-07	PLA2G4B
	ENSG00000168970	15	42120293	42140353	71	10	898130	4.9992	2.8789e-07	JMJD7-PLA2G4B
	ENSG00000140455	15	63796793	63886839	215	20	898130	5.478	2.1506e-08	USP3
	ENSG00000197361	15	63889552	63894627	10	4	898130	4.8947	4.9229e-07	FBXL22
	ENSG00000103657	15	63900817	64126141	551	21	898130	6.1641	3.5442e-10	HERC1
	ENSG00000140365	15	75628232	75634268	10	6	898130	4.6341	1.7925e-06	COMMD4
	ENSG00000169375	15	75661720	75748183	93	11	898130	4.9267	4.1816e-07	SIN3A
	ENSG00000169410	15	75759462	75871630	141	14	898130	5.4361	2.7227e-08	PTPN9
	ENSG00000177971	15	75931426	75941047	13	5	898130	4.8241	7.031e-07	IMP3
	ENSG00000173517	15	77400471	77712486	441	24	898130	5.7776	3.7879e-09	PEAK1
	ENSG00000140382	15	77712754	77777949	111	11	898130	5.6815	6.6761e-09	HMG20A
	ENSG00000157823	15	90373831	90437574	133	12	898130	6.8276	4.3185e-12	AP3S2
	ENSG00000250021	15	90377540	90456114	182	16	898130	6.1094	5e-10	C15orf38-AP3S2
	ENSG00000242498	15	90443159	90456188	35	11	898130	7.6028	1.4488e-14	C15orf38
	ENSG00000166965	15	91498100	91506349	32	7	898130	5.1037	1.6657e-07	RCCD1
	ENSG00000198901	15	91509270	91538859	101	12	898130	7.1336	4.8889e-13	PRC1
	ENSG00000167930	16	284545	319942	93	13	898130	6.4073	7.4068e-11	ITFG3
	ENSG00000269881	16	299546	319942	60	8	898130	6.2018	2.7916e-10	ITFG3
	ENSG00000140718	16	53737875	54155853	1309	109	898130	6.2204	2.479e-10	FTO
	ENSG00000168928	16	75237994	75241083	9	4	898130	7.1019	6.1506e-13	CTRB2
	ENSG00000168925	16	75252898	75258822	29	7	898130	5.6761	6.89e-09	CTRB1
	ENSG00000050820	16	75262928	75301951	168	17	898130	5.4027	3.2819e-08	BCAR1
	ENSG00000074370	17	3827169	3867736	142	17	898130	5.2998	5.7966e-08	ATP2A3
	ENSG00000074755	17	3907739	4046314	459	18	898130	5.3712	3.9117e-08	ZZEF1
	ENSG00000167740	17	4046462	4090605	130	14	898130	4.7273	1.1378e-06	CYB5D2
	ENSG00000185722	17	4067201	4167274	188	16	898130	5.5858	1.1633e-08	ANKFY1
	ENSG00000141510	17	7565097	7590856	78	18	898130	4.8094	7.5682e-07	TP53
	ENSG00000072310	17	17713713	17740325	37	5	898130	5.0521	2.1844e-07	SREBF1
	ENSG00000175662	17	17746828	17875736	182	9	898130	4.7683	9.2908e-07	TOM1L2
	ENSG00000108753	17	36046435	36105237	169	42	898130	7.8215	2.609e-15	HNF1B
	ENSG00000033627	17	40610862	40674629	71	16	898130	5.1276	1.467e-07	ATP6V0A1
	ENSG00000068137	17	40819932	40829048	8	4	898130	4.8189	7.2179e-07	PLEKHH3
	ENSG00000108468	17	46147414	46178883	89	12	898130	4.5792	2.3337e-06	CBX1
	ENSG00000134030	18	46065417	46389588	1055	122	898130	5.0381	2.3503e-07	CTIF
	ENSG00000196628	18	52889562	53332018	693	54	898130	5.2256	8.6789e-08	TCF4
	ENSG00000171791	18	60790579	60987361	571	89	898130	7.7273	5.491e-15	BCL2
	ENSG00000130856	18	74534563	74682683	364	21	898130	4.75	1.0171e-06	ZNF236
	ENSG00000127663	19	4969125	5153606	556	36	898130	4.5658	2.4878e-06	KDM4B
	ENSG00000171105	19	7112266	7294045	729	77	898130	5.8684	2.1996e-09	INSR
	ENSG00000214248	19	7963689	7968427	13	4	898130	4.8919	4.9941e-07	AC010336.1
	ENSG00000076984	19	7968728	7979363	36	12	898130	6.2199	2.4871e-10	MAP2K7
	ENSG00000105607	19	13001840	13025021	41	9	898130	6.2925	1.5621e-10	GCDH
	ENSG00000161860	19	13009600	13030090	36	9	898130	6.238	2.2154e-10	SYCE2
	ENSG00000179115	19	13033293	13044851	21	6	898130	6.4957	4.132e-11	FARSA
	ENSG00000179218	19	13049392	13055303	6	3	898130	6.2273	2.3731e-10	CALR
	ENSG00000179262	19	13056669	13064456	13	6	898130	6.8235	4.4412e-12	RAD23A
	ENSG00000213996	19	19375173	19384200	26	6	898130	5.0666	2.0245e-07	TM6SF2
	ENSG00000105705	19	19386827	19431653	103	13	898130	6.0602	6.7975e-10	SUGP1
	ENSG00000129933	19	19431490	19469563	79	11	898130	6.3684	9.5496e-11	MAU2
	ENSG00000167491	19	19496635	19619740	204	18	898130	5.4659	2.3026e-08	GATAD2A
	ENSG00000105717	19	19672522	19729725	85	14	898130	6.3609	1.0029e-10	PBX4
	ENSG00000124299	19	33877856	34012700	601	31	898130	6.0254	8.4327e-10	PEPD
	ENSG00000010310	19	46171502	46186982	27	6	898130	7.8298	2.4425e-15	GIPR
	ENSG00000125743	19	46190712	46195827	6	2	898130	6.2045	2.7435e-10	SNRPD2
	ENSG00000011478	19	46195741	46207247	24	8	898130	7.3128	1.3084e-13	QPCTL
	ENSG00000177051	19	46213887	46234162	27	11	898130	5.577	1.2233e-08	FBXO46
	ENSG00000104941	19	46298968	46318577	66	12	898130	5.6042	1.0459e-08	RSPH6A
	ENSG00000101421	20	32399110	32442172	41	8	898130	5.948	1.3572e-09	CHMP4B
	ENSG00000101076	20	42984340	43061485	218	38	898130	5.9208	1.6017e-09	HNF4A
	ENSG00000064655	20	45523263	45817492	921	92	898130	5.3286	4.948e-08	EYA2
	ENSG00000172216	20	48807376	48809212	1	1	898130	5.4311	2.8e-08	CEBPB
	ENSG00000087460	20	57414773	57486247	175	36	898130	5.7532	4.3779e-09	GNAS
	ENSG00000171703	20	62681189	62703700	68	16	898130	4.8203	7.1681e-07	TCEA2
	ENSG00000171700	20	62704534	62711323	13	5	898130	5.1169	1.5526e-07	RGS19
	ENSG00000125522	20	62737173	62738524	5	2	898130	4.7708	9.1743e-07	NPBWR2
	ENSG00000184076	22	30163358	30166402	5	2	898130	5.2733	6.6996e-08	UQCR10
	ENSG00000100330	22	30279144	30426855	347	25	898130	5.4079	3.1885e-08	MTMR3
	ENSG00000176635	22	30476163	30573064	198	22	898130	5.5327	1.5764e-08	HORMAD2
	ENSG00000100170	22	32439019	32509016	183	11	898130	5.6262	9.211e-09	SLC5A1
	ENSG00000205856	22	32544993	32555309	35	10	898130	5.0426	2.2959e-07	C22orf42
	ENSG00000185022	22	38597889	38612518	33	5	898130	4.8542	6.0449e-07	MAFF
	ENSG00000100344	22	44319619	44360368	169	16	898130	6.4017	7.6813e-11	PNPLA3
	ENSG00000100347	22	44351301	44406411	197	25	898130	5.3461	4.4926e-08	SAMM50
	ENSG00000198355	22	50354161	50357728	9	2	898130	6.7028	1.0224e-11	PIM3
	ENSG00000188263	22	50432942	50451088	60	10	898130	6.0337	8.01e-10	IL17REL

## Sheet: Supplementary Data 6
	Supplementary Data 6: Genome-wide significant (sentinel) genes for inflammatory bowel disease
	GENE: the gene ID as specified in the annotation file, CHR: the chromosome the gene is on, START/STOP: the annotation boundaries of the gene on that chromosome (this includes any window around the gene applied during annotation, we used '± 0 kb outside the gene' in the present study), NSNPS: the number of SNPs annotated to that gene that were found in the data and were not excluded based on inter…
	GENE	CHR	START POSITION (hg19)	STOP POSITION (hg19)	NSNPS	NPARAM	N	ZSTAT	P	SYMBOL
	ENSG00000127054	1	1246965	1260071	15	4	456327	4.7418	1.0593e-06	CPSF3L
	ENSG00000224051	1	1260136	1264277	11	2	456327	4.7259	1.1456e-06	GLTPD1
	ENSG00000162576	1	1288069	1297157	22	3	456327	4.5689	2.4512e-06	MXRA8
	ENSG00000162542	1	20008706	20126438	376	50	456327	4.6599	1.582e-06	TMCO4
	ENSG00000169914	1	20209006	20239438	71	13	456327	6.8248	4.4025e-12	OTUD3
	ENSG00000203963	1	67557848	67697536	408	27	456327	5.9818	1.1035e-09	C1orf141
	ENSG00000162594	1	67632083	67725662	246	31	456327	6.1094	5e-10	IL23R
	ENSG00000143365	1	151778547	151804348	56	12	456327	5.8046	3.2256e-09	RORC
	ENSG00000143226	1	161475220	161493803	39	7	456327	4.639	1.7509e-06	FCGR2A
	ENSG00000173110	1	161494036	161496681	3	2	456327	4.8258	6.9727e-07	HSPA6
	ENSG00000163362	1	200860176	200884863	64	14	456327	6.8008	5.2012e-12	C1orf106
	ENSG00000116852	1	200938520	200992828	123	12	456327	5.4268	2.8683e-08	KIF21B
	ENSG00000136634	1	206940947	206945839	16	5	456327	5.2371	8.1546e-08	IL10
	ENSG00000162927	2	61167357	61245394	124	22	456327	5.3634	4.0838e-08	PUS10
	ENSG00000233276	3	49394609	49396033	2	1	456327	5.0516	2.1909e-07	GPX1
	ENSG00000145022	3	49449639	49453908	7	3	456327	4.8603	5.859e-07	TCTA
	ENSG00000145029	3	49460379	49466759	7	4	456327	4.8189	7.2184e-07	NICN1
	ENSG00000173402	3	49506146	49573048	102	11	456327	4.5682	2.4598e-06	DAG1
	ENSG00000164061	3	49591922	49708978	159	15	456327	4.9625	3.4799e-07	BSN
	ENSG00000164062	3	49711435	49721396	8	3	456327	4.6157	1.9591e-06	APEH
	ENSG00000173531	3	49721380	49726934	6	3	456327	5.4	3.332e-08	MST1
	ENSG00000112977	5	10679342	10761384	273	14	456327	4.7464	1.0353e-06	DAP
	ENSG00000176788	5	17065707	17276943	649	68	456327	4.7537	9.9879e-07	BASP1
	ENSG00000072682	5	131527531	131631008	226	19	456327	4.7531	1.0014e-06	P4HA2
	ENSG00000224186	5	134368970	134691744	680	95	456327	4.9834	3.1231e-07	C5orf66
	ENSG00000204644	6	29640169	29648887	63	11	456327	4.9071	4.622e-07	ZFP57
	ENSG00000204632	6	29794744	29798902	65	5	456327	4.8118	7.4801e-07	HLA-G
	ENSG00000206503	6	29909037	29913661	72	14	456327	4.8363	6.6137e-07	HLA-A
	ENSG00000204616	6	30070674	30080883	62	16	456327	6.3253	1.2634e-10	TRIM31
	ENSG00000204439	6	31626075	31628549	5	3	456327	6.1094	5e-10	C6orf47
	ENSG00000204371	6	31847536	31865464	39	17	456327	4.6247	1.8759e-06	EHMT2
	ENSG00000204356	6	31919864	31926887	15	6	456327	5.8234	2.8838e-09	NELFE
	ENSG00000168477	6	32008931	32083111	155	30	456327	6.6811	1.1859e-11	TNXB
	ENSG00000213676	6	32065953	32096030	63	20	456327	6.1094	5e-10	ATF6B
	ENSG00000204296	6	32256303	32339684	622	20	456327	4.5731	2.4025e-06	C6orf10
	ENSG00000204290	6	32361740	32374905	141	12	456327	5.5419	1.4965e-08	BTNL2
	ENSG00000204287	6	32407619	32412823	54	9	456327	5.6054	1.0392e-08	HLA-DRA
	ENSG00000196126	6	32546546	32557625	9	2	456327	6.0888	5.6866e-10	HLA-DRB1
	ENSG00000196735	6	32595956	32614839	178	21	456327	6.4143	7.0716e-11	HLA-DQA1
	ENSG00000179344	6	32627244	32636160	61	10	456327	7.4298	5.4401e-14	HLA-DQB1
	ENSG00000087085	7	100487615	100494594	14	5	456327	4.5998	2.1146e-06	ACHE
	ENSG00000091140	7	107531415	107572175	74	7	456327	5.1796	1.1115e-07	DLD
	ENSG00000128604	7	128577666	128590089	37	9	456327	5.0397	2.3319e-07	IRF5
	ENSG00000096968	9	4985033	5128183	339	13	456327	5.6242	9.3199e-09	JAK2
	ENSG00000268155	9	5077163	5084580	16	3	456327	5.5375	1.5341e-08	AL161450.1
	ENSG00000120210	9	5131979	5185668	139	4	456327	4.852	6.111e-07	INSL6
	ENSG00000120211	9	5231419	5235304	6	2	456327	4.967	3.4005e-07	INSL4
	ENSG00000187796	9	139256355	139268133	42	11	456327	4.5611	2.5438e-06	CARD9
	ENSG00000165684	9	139270029	139293249	86	12	456327	4.5792	2.3342e-06	SNAPC4
	ENSG00000138311	10	64133951	64431771	860	65	456327	5.7521	4.4073e-09	ZNF365
	ENSG00000119919	10	101292690	101296278	8	2	456327	6.4325	6.2744e-11	NKX2-3
	ENSG00000243509	20	62328021	62330037	10	2	456327	4.6273	1.852e-06	TNFRSF6B

## Sheet: Supplementary Data 7
	Supplementary Data 7: Genome-wide significant (sentinel) genes for diverticular disease
	GENE: the gene ID as specified in the annotation file, CHR: the chromosome the gene is on, START/STOP: the annotation boundaries of the gene on that chromosome (this includes any window around the gene applied during annotation, we used '± 0 kb outside the gene' in the present study), NSNPS: the number of SNPs annotated to that gene that were found in the data and were not excluded based on inter…
	GENE	CHR	START POSITION (hg19)	STOP POSITION (hg19)	NSNPS	NPARAM	N	ZSTAT	P	SYMBOL
	ENSG00000116704	1	67465015	67519782	261	28	362094	5.0191	2.5963e-07	SLC35D1
	ENSG00000197747	1	151955391	151966866	36	14	362094	5.6146	9.8536e-09	S100A10
	ENSG00000152061	1	174128548	174964445	3236	60	362094	4.6477	1.6782e-06	RABGAP1L
	ENSG00000075884	2	143848931	144525921	2793	203	362094	9.3091	6.4473e-21	ARHGAP15
	ENSG00000114841	3	52350335	52434507	346	47	362094	4.6509	1.6522e-06	DNAH1
	ENSG00000144893	3	150803484	151154860	1764	105	362094	7.2655	1.8581e-13	MED12L
	ENSG00000174944	3	150929905	150996255	291	42	362094	6.8264	4.3528e-12	P2RY14
	ENSG00000138271	3	151011891	151034740	131	31	362094	5.0099	2.7232e-07	GPR87
	ENSG00000169313	3	151055168	151102600	244	50	362094	7.0531	8.748e-13	P2RY12
	ENSG00000138696	4	95679119	96079599	2159	115	362094	5.8118	3.09e-09	BMPR1B
	ENSG00000153015	5	64064757	64314590	1039	54	362094	4.8621	5.8079e-07	CWC27
	ENSG00000205302	5	122110691	122165803	317	34	362094	4.6153	1.9628e-06	SNX2
	ENSG00000064652	5	122179134	122365049	1014	44	362094	6.0583	6.8766e-10	SNX24
	ENSG00000204371	6	31847536	31865464	89	41	362094	4.8666	5.6773e-07	EHMT2
	ENSG00000204305	6	32148745	32152101	24	14	362094	4.8079	7.6258e-07	AGER
	ENSG00000198502	6	32485120	32498064	56	17	362094	5.02	2.5834e-07	HLA-DRB5
	ENSG00000196126	6	32546546	32557625	58	14	362094	5.1613	1.226e-07	HLA-DRB1
	ENSG00000049540	7	73442119	73484237	171	68	362094	6.6469	1.497e-11	ELN
	ENSG00000222011	7	102389418	102449672	167	44	362094	6.1094	5e-10	FAM185A
	ENSG00000161040	7	102453308	102715286	995	85	362094	6.4674	4.9867e-11	FBXL13
	ENSG00000128606	7	102553438	102585396	127	37	362094	5.456	2.4344e-08	LRRC17
	ENSG00000122786	7	134429003	134655479	1123	115	362094	5.5393	1.5188e-08	CALD1
	ENSG00000104447	8	116420724	116821899	1462	100	362094	5.3191	5.2155e-08	TRPS1
	ENSG00000136999	8	120428546	120436593	61	7	362094	6.1686	3.4444e-10	NOV
	ENSG00000151025	10	25463991	25891155	2689	118	362094	7.6151	1.3169e-14	GPR158
	ENSG00000155287	10	101370282	101380366	40	12	362094	6.4877	4.3565e-11	SLC25A28
	ENSG00000198018	10	101419263	101465997	181	39	362094	6.2725	1.7766e-10	ENTPD7
	ENSG00000119929	10	101462315	101515891	210	59	362094	5.8489	2.4746e-09	CUTC
	ENSG00000014919	10	101471601	101491857	83	33	362094	6.4306	6.356e-11	COX15
	ENSG00000175868	11	14926543	15103888	727	54	362094	6.8034	5.1087e-12	CALCB
	ENSG00000148943	11	27516123	27528320	50	20	362094	4.8938	4.9445e-07	LIN7C
	ENSG00000176697	11	27676440	27743605	234	58	362094	7.4884	3.4861e-14	BDNF
	ENSG00000131620	11	69924408	70035634	767	107	362094	6.026	8.4044e-10	ANO1
	ENSG00000233041	15	40643234	40648635	29	15	362094	4.5998	2.1144e-06	PHGR1
	ENSG00000169758	15	76352178	76521462	803	104	362094	5.5752	1.2363e-08	C15orf27
	ENSG00000140374	15	76507696	76603813	381	39	362094	5.6733	7.0033e-09	ETFA
	ENSG00000140386	15	76640526	77197785	2018	60	362094	4.9637	3.4575e-07	SCAPER
	ENSG00000103196	16	84853590	84954374	914	111	362094	7.016	1.1412e-12	CRISPLD2
	ENSG00000174282	17	7362685	7387582	119	33	362094	5.6302	9e-09	ZBTB4
	ENSG00000091947	17	42088556	42101314	54	22	362094	4.5561	2.6061e-06	TMEM101
	ENSG00000125319	17	42219274	42239844	61	22	362094	6.1094	5e-10	C17orf53
	ENSG00000161664	17	42247815	42256451	29	10	362094	5.1903	1.0497e-07	ASB16
	ENSG00000168591	17	42264338	42269099	18	9	362094	5.2582	7.2727e-08	TMUB2
	ENSG00000087152	17	42269173	42277481	26	19	362094	4.6557	1.6146e-06	ATXN7L3
	ENSG00000108312	17	42282401	42298994	48	19	362094	6.1094	5e-10	UBTF
	ENSG00000167642	19	38734675	38783254	251	51	362094	6.4368	6.0993e-11	SPINT2
	ENSG00000167641	19	38741877	38747231	37	14	362094	6.2466	2.0968e-10	PPP1R14A
	ENSG00000101445	20	37434348	37551667	514	83	362094	4.6774	1.4524e-06	PPP1R16B
	ENSG00000142156	21	47401651	47424964	203	61	362094	5.1647	1.2039e-07	COL6A1
	ENSG00000184949	22	38974125	39052634	337	37	362094	4.5726	2.409e-06	FAM227A

## Sheet: Supplementary Data 8
	Supplementary Data 8: Genome-wide significant (sentinel) genes for gastroesophageal reflux disease
	GENE: the gene ID as specified in the annotation file, CHR: the chromosome the gene is on, START/STOP: the annotation boundaries of the gene on that chromosome (this includes any window around the gene applied during annotation, we used '± 0 kb outside the gene' in the present study), NSNPS: the number of SNPs annotated to that gene that were found in the data and were not excluded based on inter…
	GENE	CHR	START POSITION (hg19)	STOP POSITION (hg19)	NSNPS	NPARAM	N	ZSTAT	P	SYMBOL
	ENSG00000184588	1	66258197	66840259	1377	81	332601	5.6696	7.1573e-09	PDE4B
	ENSG00000152061	1	174128548	174964445	1698	23	332601	4.7784	8.836e-07	RABGAP1L
	ENSG00000084674	2	21224301	21266945	63	17	332601	4.5689	2.4515e-06	APOB
	ENSG00000004534	3	49977440	50137478	264	14	332601	5.124	1.4957e-07	RBM6
	ENSG00000003756	3	50126341	50156454	29	6	332601	5.2637	7.0598e-08	RBM5
	ENSG00000001617	3	50192478	50226508	63	10	332601	4.9728	3.3004e-07	SEMA3F
	ENSG00000196782	4	140637907	141075338	1084	111	332601	5.9494	1.3459e-09	MAML3
	ENSG00000221990	5	441645	443258	10	3	332601	4.8903	5.0339e-07	C5orf55
	ENSG00000038427	5	82767284	82878122	246	42	332601	4.6775	1.4521e-06	VCAN
	ENSG00000170624	5	155297354	156194799	2532	98	332601	4.6938	1.3406e-06	SGCD
	ENSG00000196532	6	26045639	26046097	3	2	332601	4.9174	4.384e-07	HIST1H3C
	ENSG00000187475	6	26107640	26108364	2	1	332601	4.5669	2.4751e-06	HIST1H1T
	ENSG00000112763	6	26458150	26476849	79	16	332601	5.3855	3.6125e-08	BTN2A1
	ENSG00000124557	6	26501449	26510650	21	4	332601	5.1445	1.3414e-07	BTN1A1
	ENSG00000182952	6	26538633	26546482	18	4	332601	4.9991	2.8792e-07	HMGN4
	ENSG00000146109	6	26597180	26600278	15	5	332601	4.7039	1.2762e-06	ABT1
	ENSG00000181315	6	26636518	26659980	74	10	332601	5.1137	1.5794e-07	ZNF322
	ENSG00000185130	6	27775257	27775709	2	1	332601	4.7316	1.1136e-06	HIST1H2BL
	ENSG00000233822	6	27806323	27823487	29	6	332601	5.0852	1.8365e-07	HIST1H2BN
	ENSG00000184357	6	27834570	27835359	5	3	332601	4.7555	9.8978e-07	HIST1H1B
	ENSG00000198558	6	27840926	27841289	1	1	332601	5.084	1.848e-07	HIST1H4L
	ENSG00000197153	6	27858093	27860884	8	3	332601	5.0652	2.0403e-07	HIST1H3J
	ENSG00000168131	6	27878963	27880174	4	2	332601	5.1901	1.0511e-07	OR2B2
	ENSG00000187626	6	28212401	28227011	29	8	332601	4.6158	1.9576e-06	ZKSCAN4
	ENSG00000204681	6	29523406	29601753	278	28	332601	5.7866	3.5923e-09	GABBR1
	ENSG00000204525	6	31236526	31239907	71	12	332601	5.0245	2.5231e-07	HLA-C
	ENSG00000234745	6	31321649	31324965	87	22	332601	5.3098	5.4861e-08	HLA-B
	ENSG00000196569	6	129204342	129837714	1605	74	332601	5.598	1.0845e-08	LAMA2
	ENSG00000146555	7	3341080	4308632	3764	115	332601	5.9937	1.0255e-09	SDK1
	ENSG00000128573	7	113726382	114333827	903	51	332601	4.876	5.4135e-07	FOXP2
	ENSG00000179603	7	126078652	126893348	2062	57	332601	4.8533	6.0711e-07	GRM8
	ENSG00000134533	12	15260717	15501609	476	35	332601	4.5874	2.2443e-06	RERG
	ENSG00000111540	12	56367697	56388490	41	6	332601	5.0595	2.1015e-07	RAB5B
	ENSG00000139531	12	56390964	56400425	12	6	332601	4.6493	1.6651e-06	SUOX
	ENSG00000065361	12	56473641	56497289	33	8	332601	4.9235	4.2496e-07	ERBB3
	ENSG00000180660	13	36047926	36050832	2	1	332601	4.5691	2.4486e-06	MAB21L1
	ENSG00000152217	18	42260138	42648475	730	85	332601	5.2263	8.6483e-08	SETBP1
	ENSG00000187323	18	49866542	51057784	4387	112	332601	5.0825	1.8628e-07	DCC
	ENSG00000196628	18	52889562	53332018	693	54	332601	5.8128	3.0711e-09	TCF4
	ENSG00000105696	19	18718240	18731849	42	10	332601	5.1176	1.5473e-07	TMEM59L
	ENSG00000167487	19	18747775	18781309	99	17	332601	6.3823	8.7245e-11	KLHL26
	ENSG00000105662	19	18794487	18893004	258	29	332601	5.9034	1.7804e-09	CRTC1

## Sheet: Supplementary Data 9
	Supplementary Data 9: Genome-wide significant (sentinel) genes for peptic ulcer disease
	GENE: the gene ID as specified in the annotation file, CHR: the chromosome the gene is on, START/STOP: the annotation boundaries of the gene on that chromosome (this includes any window around the gene applied during annotation, we used '± 0 kb outside the gene' in the present study), NSNPS: the number of SNPs annotated to that gene that were found in the data and were not excluded based on inter…
	GENE	CHR	START POSITION (hg19)	STOP POSITION (hg19)	NSNPS	NPARAM	N	ZSTAT	P	SYMBOL
	ENSG00000146477	6	160769300	160876014	225	19	456327	4.7344	1.0984e-06	SLC22A3
	ENSG00000167653	8	143751726	143764142	61	5	456327	7.1687	3.7864e-13	PSCA
	ENSG00000160886	8	143781529	143786545	16	2	456327	5.2436	7.8734e-08	LY6K
	ENSG00000130193	8	143808621	143818345	24	6	456327	6.1863	3.0789e-10	THEM6
	ENSG00000184956	11	1012821	1036706	53	14	456327	4.9176	4.3809e-07	MUC6
	ENSG00000180878	11	6226796	6232362	6	3	456327	5.0468	2.2466e-07	C11orf42
	ENSG00000142233	19	49164664	49176338	21	6	456327	4.8505	6.1576e-07	NTN5
	ENSG00000176920	19	49199228	49209207	34	4	456327	7.4953	3.3085e-14	FUT2
	ENSG00000176909	19	49215999	49222978	18	4	456327	6.5723	2.4776e-11	MAMSTR
	ENSG00000105538	19	49223844	49243978	44	6	456327	6.6369	1.6019e-11	RASIP1
	ENSG00000182264	19	49244109	49250166	24	2	456327	5.6378	8.6114e-09	IZUMO1

## Sheet: Supplementary Data 10
	Supplementary Data 10: Genome-wide significant (sentinel) genes for gastritis-duodenitis
	GENE: the gene ID as specified in the annotation file, CHR: the chromosome the gene is on, START/STOP: the annotation boundaries of the gene on that chromosome (this includes any window around the gene applied during annotation, we used '± 0 kb outside the gene' in the present study), NSNPS: the number of SNPs annotated to that gene that were found in the data and were not excluded based on inter…
	GENE	CHR	START POSITION (hg19)	STOP POSITION (hg19)	NSNPS	NPARAM	N	ZSTAT	P	SYMBOL
	ENSG00000204308	6	32146131	32151930	36	15	407065	4.5957	2.1563e-06	RNF5
	ENSG00000196735	6	32595956	32614839	395	26	407065	5.6397	8.5171e-09	HLA-DQA1
	ENSG00000179344	6	32627244	32636160	194	22	407065	4.825	6.9986e-07	HLA-DQB1

[truncated: 47 more sheets: Supplementary Data 11, Supplementary Data 12, Supplementary Data 13, Supplementary Data 14, Supplementary Data 15, Supplementary Data 16, Supplementary Data 17, Supplementary Data 18, Supplementary Data 19, Supplementary Data 20, Supplementary Data 21, Supplementary Data 22, Supplementary Data 23, Supplementary Data 24, Supplementary Data 25, Supplementary Data 26, Supplementary Data 27, Supplementary Data 28, Supplementary Data 29, Supplementary Data 30 …]
